# Supplementary material for: Safety of perioperative treatment with biologics in patients with inflammatory bowel disease undergoing bowel surgery: Experience from a large urban center
Source: PLoS One. 2024 Jan 18;19(1):e0290887. doi: 10.1371/journal.pone.0290887 (PMC10796016; doi:10.1371/journal.pone.0290887)
Supplement: S1 Data — (XLSX) [file pone.0290887.s001.xlsx]

## Sheet: CD patient cohort
Patient number	Follow up (months)	1= male 2 = female	Age (years)	Age at first diagnosis (years)	Disease duration (years)	1=,mild disease course, abdominal pain, obstipation; 2=severe disease course, vomiting, fever, subileus, systemic activity including extraintestinal manifestations	Disease location, 1=upper GIT, 2=only small bowel, 3=Ileocoecal, 4=Colon, 5=Anastomosis, 6=More than one location, 7=others, e. g. small pelvine	Description	Montreal Montreal (1=1, 2=L2,3= L3,4= L4, 5=Anastomosis, 6= carcionma)	B1, non stricturing, non penetrating	Stenosis (B2) 0=no, 1=yes	Fisteula(B3) 0=no, 1=yes	Abscess fromation 0=no, 1=yes	Stenosis and Fistulal 0=no, 1=yes	Stenosis + Abscess 0=no, 1=yes	Fistula + abscess formation 0=no, 1=yes	Stenosis, fistula and abscess formation 0=no, 1=yes	EIM, 0=no, 1=EIM-skin, 2=EIM arthralgia, 3=EIM-eye, 4=mor than 1 EIM	Biologic treatment preoperatively, 0=nein, 1=yes,	Time period to index surgery, 1= <1 month, 2= >1 month	Time period to index surgery (within 3 Months 0 no, 1 yes)	Time period to index surgery (within 1 Month, 4 weeks 0 no, 1 yes)	IBD related surgery before index surgery, 0=nein, 1=ja	Medical treatment at date of index surgery 0=no 1=yes	Biological treatment_Type, 1=Infliximab, 2=Adalimumab, 3=Certolizumab, 4=Vedodlizumab, 5=Ustekinumab, 6=more than one biologic treatment, 7=other biologics, Filgotinib, Ozanimod,off label, 8= Golimumab	Concomitant corticosteroid treatment (0=no 1=yes Kombinationstherapie; Biologika+ Steroide. Prednisolon, Budesonid)	Concomitant immunosuppression (0=no 1=yes, Kombinationstherapie; Biologika+ Immunsuppression, Azathioprin, 6-MP, Methotrexat)	Concomitant treatment biologics/immunosuppression/Corticosteroids (0=no 1yes, Kombinationstherapie; Biologika+ Steroide + Immunsuppression)	Only cortcosteroid treatment (1=yes, 0=no)	Only immunosuppresion=no 1=yes	Age at date of index surgery (years)	Disease duration till surgery (years)	Surgical timing, 1=elective,staged, 2=urgent, emergent	Surgical approach, 1 = open, 2 = laparoscopic, 3 = Convertion, laparoscopic to open	1 = Bowel resection, 2 = ileocolic resection, 3 = segmental small bowel resection, 4=Segmental colon resection, 5 =Anastomosis, 6= Rectum 7 = more than one resection	Length of resected bowel segment (cm)	anastomosis created yes=1, no=0	Post operative compolications, 0= no 1 = intestinal paralysis, 2 = nausea, 3 = elevated inflammatory parameters	serious complications(1=acute bleeding complication, 2=peritonitis, 3=exitus)	complications post-operatively (1=yers, 0=no)	Timepoint of occurrence of complications 1=K_early, within 10 days postoperatively), 2 =K_late, within 3 months postoperatively, 1,2=K_early and late complications at more than 1 time point	K_Minor, 0=none, 1=Infection, 2=impaired wound healing, 3=both )	K_Major , 0=none, 1=suture insufficiency, 2=abscess formation, 3=both	K_Minor&Major, 0=no 1 = yes occurrence of minor AND major complications	Re-surgery 0=no 1=Re-surgery because of complications, 2=ReOP early, within 10 days postoperatively, 3=ReOP late, within 3 months post-op, 4= ReOP early and late	Duration of hospitalization (days)
1	25.5781	2	81	50	30	2	4		2	0	1	0	0	0	0	0	0	0	1	1	1	1	1	1	4	0	0	0	0	0	75.0137	24.0603	1	1	4		1	0	0	1	1	0	1	0	0	51
2	0	1	57	36	21					0	1	0	0	0	0	0	0	0	1	1	1	1	1	1	2	1	0	0	0	0	51.5315	15.1699	1	2	3		1	0	0	0	0	0	0	0	0	8
3	73.9068	2	47	34	12					0	1	1	0	1	0	0	0	0	0	0	0	0	1	0	0	0	0	0	0	0	40.7507	5.96986	1	1	3		1	3	0	1	1	2	0	0	1	26
4	0	1	61	24	37					0	0	1	1	0	0	1	0	0	0	0	0	0	1	1	0	0	0	0	0	1	55.1315	31.0932	1	1	2	41	1	0	0	0	0	0	0	0	0	17
5	74.8603	1	70	17	53					0	1	0	0	0	0	0	0	0	0	0	0	0	1	0	0	0	0	0	0	0	64.4822	47.137	1	2	4		1	3	0	0	0	0	0	0	0	20
6	24.8877	2	58	24	33		2		1	0	1	0	0	0	0	0		0	0	0	0	0	0	0	0	0	0	0	0	0	51.8767	27.1425	1	1	2	30	1	0	0	0	0	0	0	0	0	13
7	52.0438	2	64	29	34					0	1	0	0	0	0	0	0	0	1	1	1	1	1	1	2	0	0	0	0	0	57.7808	28.2219	1	1	3	34	1	1	0	1	1	0	0	0	0	14
8	0	1	33	16	17		3		3	0	1	0	0	0	0	0	0	0	1	1	1	1	0	1	2	0	0	0	0	0	27.3068	11.2712	1	2	2	19	1	0	0	0	0	0	0	0	0	6
9	72.8877	1	42	19	22		2.4		3	0	1	1	0	1	0	0	0	0	1	1	1	1	1	1	1	0	0	0	0	0	35.9151	16.2932	1	2	2	27	1	0	0	0	0	0	0	0	0	9
10	70.1589	2	30				2		1	0	1	0	0	0	0	0	0	0	1	1	1	1	0	1	1	0	0	0	0	0	24.6521		2	2	3		1	0	0	0	0	0	0	0	0	6
11	19.6932	2	81	50	30	2	4		2	0	1	1	0	1	0	0	0	0	1	1	1	1	1	1	4.5	0	0	0	0	0	75.5041	24.5507	1	1	6		1	0	0	0	0	0	0	0	0	28
12	72.7562	2	68	36	32		2		1	0	1	0	0	0	0	0	0	0	0	0	0	0	1	0	0	0	0	0	0	0	62.7589	26.2986	1	2	2	15	1	0	0	0	0	0	0	0	0	35
13	72.8548	2	39	16	22		3		3	0	1	1	0	0	0	0	0	0	0	0	0	0	1	0	0	0	0	0	0	0	33.2466	16.2959	1	2	2		1	0	1	0	0	0	0	0	0	10
14	7.46301	2	36	21	15		4		2	0	0	1	1	0	0	1	0	0	1	0	0	0	0	1	1	0	0	0	0	0	30.5589	9.41644	2	2	3		1	0	0	0	0	0	0	0	0	5
15	1.24932	2	36	15	21		3.4		3	0	0	1	0	0	0	0	0	0	1	0	0	0	0	1	4	1	0	0	0	0	30.5753	15.4356	1	1	2		1	0	0	0	0	0	0	0	0	9
16	69.1068	2	24	14	9		3		3	0	1	0	0	0	0	0	0	0	1	1	1	1	0	1	1	0	1	0	0	0	18.5068	3.5863	1	2	2		1	0	0	0	0	0	0	0	0	7
17	69.9288	1	28	21	6		2.4		3	0	1	0	0	0	0	0	0	0	1	0	0	0	0	1	1	0	0	0	0	0	22.1205	0.446575	1	2	2	25	1	0	0	0	0	0	0	0	0	8
18	68.9096	1	32	13	19		2		1	0	0	1	0	0	0	0	0	0	1	1	1	1	1	1	1	0	0	0	0	0	26.9699	13.611	1	2	2		1	0	0	0	0	0	0	0	0	9
19	0	2	61	44	16		3		3	0	1	0	0	0	0	0	0	0	1	1	1	1	0	1	2	0	0	0	0	0	55.2986	10.6438	1	2	2	59	1	0	0	0	0	0	0	0	0	10
20	44.811	2	30	15	14	2	3		3	0	1	0	0	0	0	0	0	0	1	1	1	1	1	1	1	0	0	0	0	0	24.526	8.67123	1	2	2		1	0	0	0	0	0	0	0	0	27
21	7.2	1	50	35	15	2	4		2	0	1	0	0	0	0	0	0	0	1	1	1	1	1	1	1	1	0	0	0	0	45.0932	9.68493	1	3	4		1	0	0	0	0	0	0	0	0	17
22	68.3836	1	84	78	5		3		3	0	1	0	0	0	0	0	0	0	0	0	0	0	0	0	0	0	0	0	0	0	78.389	0.0630137	1	3	2	20	1	1	0	1	1	0	1	0	1	34
23	62.1699	1	32		9		3		3	1	0	0	0	0	0	0	0	0	1	1	1	1	0	1	1	0	0	0	0	0	27.0438	3.73425	1	2	2		1	0	0	0	0	0	0	0	0	8
24	3.18904	2	36	21	15		4		2	0	0	1	0	0	0	0	0	0	1	1	1	1	1	1	5	0	0	0	0	0	30.9151	9.7726	1	2	4		1	0	0	0	0	0	0	0	0	9
25	32.0548	1	65	38	27	2	3		3	0	1	0	0	0	0	0	0	0	0	0	0	0	1	0	0	0	0	0	0	0	59.9123	21.7123	1	2	2		1	0	0	0	0	0	0	0	0	10
26	0	1	57	16	40			rectum carcinoma	6	0	0	1	0	0	0	0	0	0	0	0	0	0	1	0	0	0	0	0	0	0	51.6493	34.7397	1	2	3	14	1	0	0	0	0	0	0	0	0	74
27	37.6767	2	40	24	15		2		1	0	1	1	0	0	0	0	0	0	1	1	1	1	0	1	1	0	0	0	0	0	34.9123	10.0356	1	1	4	20	1	3	0	1	1	1	0	0	0	9
28	10.9479	1	60	22	37			adenocarcinoma C. ascendens	6	1	0	0	0	0	0	0	0	0	0	0	0	0	0	0	0	0	0	0	0	0	54.6712	31.7562	1	3	4		1	0	0	0	0	0	0	0	0	11
29	28.4055	2	70	49	21		3		3	1	0	0	0	0	0	0	0	0	0	0	0	0	1	1	0	0	0	0	1	0	65.0247	15.7699	1	2	2	15.5	1	2	0	0	0	0	0	0	0	13
30	6.37808	2	53	46	7	2	4		2	0	1	0	0	0	0	0	0	0	1	1	1	1	0	1	2	0	0	0	0	0	48.5068	1.94795	1	2	4	70	1	0	0	0	0	0	0	0	0	21
31	64.0438	2	58	50	8		2		1	0	1	0	0	0	0	0	0	0	0	0	0	0	0	0	0	0	0	0	0	0	53.074	2.8137	1	2	2		1	0	0	0	0	0	0	0	0	12
32	65.5233	1	59	40	19		2		1	1	0	0	0	0	0	0	0	0	1	0	0	0	0	1	1	0	0	0	0	0	54.1342	13.8274	1	2	4		1	0	0	0	0	0	0	0	0	9
33	1.64384	2	43	18	25		5		5	0	1	0	0	0	0	0	0	0	1	2	1	0	1	1	4	0	0	0	0	0	38.1288	19.8493	1	2	5	24	1	0	0	0	0	0	0	0	0	7
34	21.7644	2	54			2	3		3	0	1	0	0	0	0	0	0	0	0	0	0	0	0	0	0	0	0	0	0	0	48.5562		1	2	2	60	1	0	0	0	0	0	0	0	0	8
35	64.5041	1	36	25	11		2		1	0	1	1	0	0	0	0	0	0	0	0	0	0	0	0	0	0	0	0	0	0	31.211	5.89863	1	2	2		1	0	0	0	0	0	0	0	0	10
36	0	2	64		122		3		3	1	0	0	0	0	0	0	0	0	0	0	0	0	0	0	0	0	0	0	0	0	58.7096		1	2	2	30	1	0	0	0	0	0	0	0	0	9
37	64.6356	1	32	13	19		6		3	0	0	1	0	0	0	0	0	0	0	0	0	0	1	0	0	0	0	0	0	0	27.2986	13.9397	1	2	2		1	0	0	0	0	0	0	0	0	3
38	45.4356	1	66	27	38		6		3	0	1	0	0	0	0	0	0	0	0	0	0	0	1	0	0	0	0	0	0	0	60.811	32.9726	1	2	1		1	0	0	0	0	0	0	0	0	11
39	63.8137	2	40	34	5		2		1	0	1	0	0	0	0	0	0	0	0	0	0	0	0	0	0	0	0	0	0	0	34.789	0.29589	1	2	2	16	1	0	0	0	0	0	0	0	0	7
40	61.6438	1	30	24	5	2	2		1	0	1	0	0	0	0	0	0	0	0	0	0	0	0	0	0	0	0	0	0	0	24.6384	0.394521	1	2	2		1	0	0	0	0	0	0	0	0	18
41	63.3205	1	55	31	23		2		1	0	1	0	0	0	0	0	0	0	1	2	1	0	1	1	1	0	0	0	0	0	50.0575	18.0411	1	3	2	35	1	0	0	0	0	0	0	0	0	8
42		1	46	34	12	1	3		3	1	0	0	0	0	0	0	0	0	1	1	1	1	0	1	1	0	0	0	0	0	41.6685	7.20548	1	2	2	23	1	0	0	0	0	0	0	0	0	7
43		1	57			2	2		1	1	0	0	0	0	0	0	0	0	0	0	0	0	0	0	0	0	0	0	0	0	51.9205		1	2	3	45	1	0	0	0	0	0	0	0	0	7
44	48.789	1	31	25	5	2	6		3	0	1	1	0	1	0	0	0	0	1	1	1	1	0	1	1	0	0	0	0	0	26.1288	0.29863	1	2	2	29	1	3	0	1	1	1	0	0	0	10
45	61.9726	2	60	39	20		2		1	0	1	0	0	0	0	0	0	0	0	0	0	0	1	0	0	0	0	0	0	0	54.8055	15.1288	1	2	2	16	1	0	0	0	0	0	0	0	0	7
46	61.2164	2	37	21	15	2	5		5	0	1	1	1	1	1	1	1	0	1	1	1	1	1	1	2	0	0	0	0	0	32.0822	10.2658	1	2	2		1	1	0	1	1	0	0	0	0	10
47	60.789	2	67	59	7	2	4		2	0	1	0	0	0	0	0	0	0	1	1	1	1	1	1	2	0	0	0	0	0	62.063	2.27397	1	2	5	13	1	0	0	0	0	0	0	0	0	25
48	61.5452	2	40	28	11	2	2		1	0	1	0	0	0	0	0	0	0	0	0	0	0	0	0	0	0	0	0	0	0	34.789	6.23836	1	2	2	43	1	0	0	0	0	0	0	0	0	7
49	38.8932	2	35	25	10	2	3		3	0	1	0	0	0	0	0	0	0	1	1	1	1	0	1	1	0	0	0	0	0	30.7342	5.32055	1	2	2		1	0	0	0	0	0	0	0	0	35
50	40.2411	2	60	37	23	2	3		3	0	1	0	0	0	0	0	0	0	1	1	1	1	1	1	1	0	0	0	0	0	55.4164	18.3342	1	2	2	23.5	1	0	0	0	0	0	0	0	0	19
51	57.9945	2	62		29	2	6		3	0	1	0	0	0	0	0	0	0	1	1	1	1	1	1	1	0	0	0	0	0	57.3452	24.4466	1	1	3		1	0	0	1	1	2	0	0	0	35
52	43.1342	2	40		27	1	3		3	0	1	0	0	0	0	0	0	0	1	2	1	0	1	1	1	0	0	0	0	0	35.2712	22.3068	1	3	2		1	0	0	0	0	0	0	0	0	7
53	3.94521	2	37	30	6	2	3		3	0	1	0	0	0	0	0	0	0	1	2	1	0	1	1	1	1	1	1	0	0	32.3781	1.71507	1	2	2	43	1	0	0	0	0	0	0	0	0	41
54	0.19726	1	27	21	5	2	2		1	0	1	0	0	0	0	0	0	0	0	0	0	0	0	0	0	0	0	0	0	0	22.0438	0.29589	1	2	2		1	0	0	0	0	0	0	0	0	6
55	0.361644	2	34	23	11	2	2		1	0	1	0	0	0	0	0	0	1.2	0	0	0	0	0	1	0	0	0	0	1	0	29.7589	6.31781	1	2	2		1	0	0	0	0	0	0	0	0	11
56	59.3425	1	35	14	21	2	3		3	0	1	0	1	1	0	0	0	0	0	0	0	0	1	1	0	0	0	0	1	0	30.3781	16.326	1	2	2	30	1	0	0	0	0	0	0	0	0	22
57	57.7973	1	34	9	25	2	3		3	0	1	0	0	0	0	0	0	0	1	1	1	1	1	1	2	0	1	0	0	0	29.6849	20.5534	1	2	4	21	1	0	0	0	0	0	0	0	0	8
58	54.5753	2	50	17	32	2	4		2	0	1	1	0	1	0	0	0	0	1	1	1	1	0	1	1	0	0	0	0	0	45.1397	27.6548	1	2	4		1	0	0	0	0	0	0	0	0	32
59	11.1781	1	34	24	9	2	2		1	0	1	0	0	0	0	0	0	0	0	0	0	0	1	0	0	0	0	0	0	0	29.0658	4.38904	1	3	3		1	0	0	0	0	0	0	0	0	20
60		2	46	26	20	2	6		3	1	0	0	0	0	0	0	0	0	0	0	0	0	1	0	0	0	0	0	0	0	41.4877	15.4247	1	2	1		1	0	0	1	1	1	0	0	0	4
61	16.7671	1	61	36	24	2	2		1	0	1	0	0	0	0	0	0	0	1	1	1	1	0	1	1	1	1	1	0	0	56.5068	19.7918	1	2	3	75	1	0	0	0	0	0	0	0	0	15
62	48.2301	2	50	23	27	2	4		2	0	1	0	0	0	0	0	0	0	0	0	0	0	1	0	0	0	0	0	0	0	45.5562	22.4575	1	1	3		1	0	0	0	0	0	0	0	0	15
63	20.9425	2	32	16	16	2	3		3	0	1	1	0	1	0	0	0	0	1	0	0	0	1	1	1	0	0	0	0	0	27.8822	11.4521	1	2	4		1	0	0	0	0	0	0	0	0	9
64		2	60			2	3		3	0	0	1	0	0	0	0	0	0	0	0	0	0	0	1	0	0	0	0	0	1	55.0247		1	2	3	30	1	0	0	0	0	0	0	0	0	9
65	20.4164	2	35	14	20	2	4		2	0	1	1	0	1	0	0	0	0	0	0	0	0	1	1	0	0	0	0	1	0	30.1534	15.4795	1	2	4		1	0	0	0	0	0	0	0	0	17
66	3.64932	2	40	8	32	2	4		2	0	1	1	0	0	0	0	0	0	0	0	0	0	1	1	0	0	0	0	1	0	35.7397	27.4932	1	1	4	66	1	0	0	0	0	0	0	0	0	21
67	20.1534	2	42	18	24	2	4		2	0	0	1	0	0	0	0	0	0	1	2	1	0	1	1	1	0	0	0	0	0	37.6301	19.5151	1	1	6		1	1.2	0	1	2	2	0	1	1.2	73
68	4.93151	1	48	42	6	2	2.3		3	0	1	0	0	0	0	0	0	0	1	1	1	1	1	1	1	0	0	0	0	0	44.2356	1.38904	1	2	2	36	1	0	0	0	0	0	0	0	0	14
69		2	31	12	18	2	4		2	1	0	0	0	0	0	0	0	0	0	0	0	0	1	1	0	0	0	0	0	1	26.2438	13.5945	1	2	4		1	0	0	0	0	0	0	0	0	6
70	57.1068	2	37	21	15		3		3	1	0	0	0	0	0	0	0	1	0	0	0	0	1	0	0	0	0	0	0	0	32.4247	10.6082	1	1	3		1	0	0	1	0	2	0	0	0	15
71		2	28	20	7	2	3		3	0	1	0	0	0	0	0	0	0	1	2	1	0	1	1	1	1	0	0	0	0	23.2877	2.61644	1	2	2	14	1	0	0	0	0	0	0	0	0	8
72	1.8411	1	82	74	8	2	5		5	0	1	0	0	0	0	0	0	0	1	1	1	1	1	1	1	0	0	0	0	0	78.5808	4.10411	1	1	5		1	0	0	0	0	0	0	0	0	14
73	15.4849	2	63	44	18	2	3		3	0	1	0	0	0	0	0	0	0	0	0	0	0	1	0	0	0	0	0	0	0	58.526	13.6658	1	2	2	18	1	0	0	0	0	0	0	0	0	15
74	54.4438	1	34	22	12	2	3		3	0	1	0	0	0	0	0	0	0	0	0	0	0	0	1	0	0	0	0	0	1	30.0603	7.73699	1	2	2	28	1	0	0	0	0	0	0	0	0	10
75	5.55616	1	56	47	8	2	4		2	1	0	0	0	0	0	0	0	0	0	0	0	0	1	1	0	0	0	0	0	1	51.411	3.75068	1	3	4		1	0	0	0	0	0	0	0	0	13
76	50.6959	2	31	24	7	2	3		3	0	1	0	0	0	0	0	0	0	1	1	1	1	0	1	1	0	0	0	0	0	27.5425	3.10411	1	2	2		1	1	0	0	0	0	0	0	0	31
77	53.9178	2	56	26	29	2	6		3	0	1	1	0	1	0	0	0	0	0	0	0	0	1	0	0	0	0	0	0	0	51.8192	24.8822	1	1	4	13	1	3	0	1	1	1	0	0	0	31
78	50.137	1	38	26	11	2	3		3	0	1	1	0	1	0	0	0	0	1	1	1	1	1	1	1	0	0	0	0	0	33.9753	7.00274	1	2	3		1	0	0	0	0	0	0	0	0	20
79	26.0055	1	44	29	15	2	3		3	0	1	0	0	0	0	0	0	0	0	0	0	0	1	1	0	0	0	0	1	0	40.0603	10.8959	1	2	2	49	1	0	0	0	0	0	0	0	0	21
80		1	83	44	38	2	3		3	0	1	0	0	0	0	0	0	0	0	0	0	0	1	0	0	0	0	0	0	0	78.8356	33.926	1	2	2		1	0	0	0	0	0	0	0	0	15
81	51.5178	2	56			2	2		1	0	0	1	0	0	0	0	0	0	0	0	0	0	1	0	0	0	0	0	0	0	52.3945		1	1	3	10.4	1	1	0	1	1	0	1	0	1	24
82	49.9726	1	31	22	8	2	3		3	0	0	1	0	0	0	0	0	0	1	1	1	1	1	1	1	0	0	0	0	0	26.7589	4.16438	1	1	4		1	0	0	0	0	0	0	0	0	23
83	48.526	2	63	36	27	2	6		3	0	0	1	0	0	0	0	0	0	0	0	0	0	0	0	0	0	0	0	0	0	59.589	23.1178	1	1	3	19	1	0	0	0	0	0	0	0	0	14
84	49.3151	1	33	16	16		5		5	0	0	1	0	0	0	0	0	0	1	1	1	1	1	1	1	0	0	0	0	0	28.8904	12.1808	1	1	5		1	0	0	1	0	2	0	0	0	24
85	50.2356	2	34	25	8	1	3		3	1	0	0	0	0	0	0	0	0	1	2	1	0	1	1	5	0	0	0	0	0	29.8849	4.11781	1	2	2		1	0	0	0	0	0	0	0	0	19
86		2	73			2	3		3	0	1	0	0	0	0	0	0	0	0	0	0	0	0	0	0	0	0	0	0	0	69.4658		1	2	4		1	0	0	0	0	0	0	0	0	8
87	50.6301	2	50	22	27	2	5		5	0	1	0	0	0	0	0	0	0	0	0	0	0	1	0	0	0	0	0	0	0	45.6986	23.1562	1	1	5		1	0	0	0	0	0	0	0	0	8
88	49.1507	2	46	24	22	2	4		2									0	0	0	0	0	1	0	0	0	0	0	0	0	42.4082	18.1562	2	1	4		1	0	1	1	1	2	1	1	2	34
89	45.1726	1	39			2	3.4		3	0	1	0	0	0	0	0	0	0	1	1	1	1	1	1	1	0	0	0	0	0	35.211		1	2	2	20	1	0	0	0	0	0	0	0	0	7
90	46.7836	1	53	47	6	2	3		3	0	1	0	0	0	0	0	0	0	1	1	1	1	1	1	1	0	0	0	0	0	49.5205	2.44384	1	2	2		1	0	0	0	0	0	0	0	0	8
91	49.5452	1	32	25	6	2	3		3	0	1	0	0	0	0	0	0	0	0	0	0	0	0	0	0	0	0	0	0	0	27.8493	2.17534	1	2	2	33	1	0	0	0	0	0	0	0	0	7
92	44.811	2	46	24	22	2	4		2	1	0	0	0	0	0	0	0	0	1	1	1	1	1	1	1	0	0	0	0	0	42.7699	18.5178	1	1	3		1	0	0	0	0	0	0	0	0	24
93		2	33	22	11	2	3		3	0	1	1	0	0	0	0	0	1	1	1	1	1	1	1	5	0	0	0	0	0	29.7068	7.52329	2	2	5		1	0	0	0	0	0	0	0	0	15
94		1	82	74	8	2	3		3	0	1	0	0	0	0	0	0	0	0	0	0	0	1	0	0	0	0	0	0	0	78.8658	4.38904	1	1	3	1.5	1	1	0	1	1	0	0	0	0	29
95	44.8438	1	28	23	4	2	3		3	0	1	1	0	1	0	0	0	0	1	1	1	1	0	1	2	0	0	0	0	0	24.5151	0.690411	1	2	2	30	1	0	0	0	0	0	0	0	0	7
96	45.4356	2	60	11	48	2	3		3	0	1	0	0	0	0	0	0	0	0	0	0	0	1	0	0	0	0	0	0	0	56.3425	44.4438	1	2	5		1	0	0	0	0	0	0	0	0	12
97	45.6	2	53	33	19	2	3.4		3	0	1	0	0	0	0	0	0	0	1	1	1	1	0	1	1	0	0	0	0	0	49.1699	15.5507	1	2	4	21	1	0	0	0	0	0	0	0	0	8
98	45.4027	2	41	17	24	2	3		3	0	1	0	0	0	0	0	0	0	1	2	1	0	1	1	1	0	0	0	0	0	37.7425	20.474	1	1	2		1	3	0	1	2	1	1	1	3	25
99	45.6658	2	35	23	11	2	3.4		3	0	1	1	0	0	0	0	0	0	1	2	1	0	1	1	1	0	0	0	0	0	31.1616	7.50411	1	2	2		1	0	0	0	0	0	0	0	0	33
100	0.657534	2	52	40	12	2	2,4,		3	0	1	1	0	0	0	0	0	0	0	0	0	0	1	1	0	0	0	0	1	0	52.8877	12.5123	1	1	4		1	exitus	3	1	2	0	0	1	2	20
101	44.6795	1	30	12	17	2	5		5	0	1	0	0	0	0	0	0	0	1	1	1	1	1	1	5	0	1	0	0	0	26.2712	13.7507	1	2	2		1	0	0	0	0	0	0	0	0	21
102	44.8767	1	37	32	4	2	3.4		3	0	1	1	0	1	0	0	0	0	1	1	1	1	1	1	1	0	0	0	0	0	33.3562	0.454795	1	2	2	45	1	0	0	0	0	0	0	0	0	18
103	26.4329	2	27	20	7	2	3		3	1	0	0	0	0	0	0	0	0	1	1	1	1	1	1	1	1	0	0	0	0	23.9123	3.6411	1	2	2	12	1	0	0	0	0	0	0	0	0	7
104	42.4767	1	35	18	16	2	3		3	0	1	1	1	0	0	0	1	0	1	1	1	1	1	1	1	0	0	0	0	0	31.4712	12.6986	1	2	2	35	1	3	0	1	1	1	0	0	0	22
105	33.0082	2	50	13	37	2	4		2									0	1	1	1	1	1	1	1	0	0	0	0	0	46.8247	33.7315	1	1	4		1	0	0	1	1	2	0	0	0	11
106		2	83	72	10	2	2		1	0	1	0	0	0	0	0	0	0	0	0	0	0	1	0	0	0	0	0	0	0	79.1616	6.5863	2	2	2	23.7	1	0	0	0	0	0	0	0	0	8
107	26.926	2	45	29	15	2	4		2	1	0	0	0	0	0	0	0	0	0	0	0	0	0	0	0	0	0	0	0	0	41.4795	11.6055	1	2	4	105	1	0	0	0	0	0	0	0	0	27
108	44.9425	1	88	84	4	2	2		1	0	1	0	0	0	0	0	0	0	0	0	0	0	1	0	0	0	0	0	0	0	84.737	0.350685	1	1	3	60	1	0	0	0	0	0	0	0	0	38
109		1	44	17	26	2	5		5	0	1	0	0	0	0	0	0	0	0	0	0	0	1	1	0	0	0	0	1	0	40.126	22.6274	1	2	3	25	1	0	0	0	0	0	0	0	0	6
110		2	41		22	2	5		5	0	1	0	0	0	0	0	0	0	0	0	0	0	1	0	0	0	0	0	0	0	38.0247	18.6274	1	1	5		1	0	0	0	0	0	0	0	0	7
111	43.5616	2	41	17	24	2	5		5	0	0	1	0	0	0	0	0	0	1	2	1	0	1	1	1	0	0	0	0	0	37.8959	20.6274	1	2	5		1	0	0	0	0	0	0	0	0	9
112	43.0685	1	37	32	4	1	3		3									0	1	1	1	1	1	1	1	1	0	0	0	0	33.5068	0.605479	1	2	3		1	0	0	0	0	0	0	0	0	6
113		2	44	23	21	2	2		1	1	0	0	0	0	0	0	0	0	1	2	1	0	1	1	5	0	0	0	0	0	40.7616	17.6466	1	3	3	32	1	0	0	1	1	0	1	0	0	11
114		1	40	31	9	2	3.4		3	0	1	1	0	1	0	0	0	0	1	1	1	1	0	1	1	0	0	0	0	0	37.2466	5.79452	1	2	2	39	1	0	0	0	0	0	0	0	0	7
115	2.03836	1	26	19	7	2	3		3	0	1	0	0	0	0	0	0	0	0	0	0	0	0	0	0	0	0	0	0	0	22.8685	3.47945	1	2	2	20	1	0	0	0	0	0	0	0	0	12
116	13.0849	2	40	24	15	2	4		2	0	0	1	1	0	0	1	0	0	1	1	1	1	1	1	1	0	0	0	0	0	36.9616	12.0849	1	2	1		1	3	0	1	1	1	0	0	0	27
117		2	37	17	20	2	4		2	0	1	0	0	0	0	0	0	0	1	1	1	1	1	1	4	0	0	0	0	0	34.389	17.1288	1	2	4		1	0	0	0	0	0	0	0	0	9
118	43.2658	1	34	17	16	2	2		1	0	1	0	0	0	0	0	0	0	1	2	1	0	1	1	1	0	0	0	0	0	30.4329	12.9726	1	2	2		1	0	0	0	0	0	0	0	0	17
119	1.77534	2	39	18	21	2	4		2	0	0	1	1	0	0	1	0	0	1	1	1	1	1	1	1	0	0	0	0	0	39.2658	21.1507	1	2	3		1	Extius	3	1	1.2	1	3	1	0	54
120	42.937	2	62	24	37	2	3.4		3	0	1	0	0	0	0	0	0	0	0	0	0	0	1	0	0	0	0	0	0	0	58.3151	33.7781	1	2	2	37	1	0	0	1	1	2	0	0	0	43
121	36.4274	1	19	10	9	2	3		3	0	1	0	0	0	0	0	0	0	1	1	1	1	0	1	2	0	0	0	0	0	16.4438	6.1589	1	2	2	20	1	0	0	0	0	0	0	0	0	6
122	35.8685	1	67			2	3		3	0	1	0	0	0	0	0	0	0	1	1	1	1	1	1	1	0	0	0	0	0	64.4521		1	2	2	30	1	0	0	0	0	0	0	0	0	6
123	41.2932	1	55	40	14	2	3		3	0	1	0	0	0	0	0	0	2	0	0	0	0	0	0	0	0	0	0	0	0	51.4822	10.8137	1	2	2	42	1	0	0	0	0	0	0	0	0	9
124	41.6548	1	52	24	27	2	5		5	0	1	1	0	0	0	0	0	0	1	2	1	0	1	1	1	0	0	0	0	0	48.7452	23.8219	1	2	3		1	1	0	1	1	0	0	0	0	14
125	35.2767	1	40	28	11	2	5		5	0	1	1	0	1	0	0	0	0	0	0	0	0	1	1	0	0	0	0	1	0	36.811	7.83014	1	1	5	105	1	0	0	0	0	0	0	0	0	8
126		1	42	38	4	1	3		3	0	1	0	0	0	0	0	0	0	0	0	0	0	1	0	0	0	0	0	0	0	38.989	0.372603	1	2	2	30	1	0	0	0	0	0	0	0	0	12
127	41.2274	1	35	27	8	2	3		3	0	1	1	1	0	0	0	1	0	1	2	1	0	0	1	2	0	0	0	0	0	32.2055	4.91233	1	2	2	40	1	3	0	1	1	0	0	0	0	14
128	7.6274	2	28	22	6	2	3		3	1	0	0	0	0	0	0	0	0	0	0	0	0	1	0	0	0	0	0	0	0	25.2795	2.67945	1	2	2		1	0	0	0	0	0	0	0	0	7
129	40.0767	1	24	17	6	2	3		3	0	1	0	0	0	0	0	0	0	0	0	0	0	1	0	0	0	0	0	0	0	20.9479	3.00548	1	2	2	20	1	0	0	0	0	0	0	0	0	7
130	1.4137	2	70	49	21		6		3	0	1	0	0	0	0	0	0	0	0	0	0	0	1	0	0	0	0	0	0	0	67.274	18.0192	1	1	3		1	3	0	1	1	1	0	0	0	27
131	35.9671	2	41	29	12	2	3		3	0	1	1	0	1	0	0	0	0	1	1	1	1	1	1	1	0	0	0	0	0	38.7068	9.31233	1	2	2	15	1	0	0	0	0	0	0	0	0	19
132	13.4466	2	33			2	2		1	1	0	0	0	0	0	0	0	0	0	0	0	0	1	1	0	0	0	0	1	0	29.8822		1	2	3	70	1	0	0	0	0	0	0	0	0	4
133	38.926	2	45	22	22	2	5		5	0	1	0	0	0	0	0	0	0	1	2	1	0	1	1	1	0	0	0	0	0	42.1123	19.126	1	1	5		1	0	0	0	0	0	0	0	0	7
134	34.6521	2	50	34	15	2	2.3		3	0	1	1	0	1	0	0	0	0	1	1	1	1	1	1	1	0	0	0	0	0	47.2027	12.3671	1	1	2	20	1	0	0	0	0	0	0	0	0	15
135	38.3014	2	29	13	15		3		3	0	1	0	0	0	0	0	0	0	0	0	0	0	1	0	0	0	0	0	0	0	25.7808	12.1397	1	2	2	15	1	0	0	0	0	0	0	0	0	7
136	38.7288	1	46	36	9	2	2		1	0	1	0	0	0	0	0	0	0	1	2	1	0	0	1	1	0	0	0	0	0	42.7781	6.13699	1	1	3	32	1	0	0	0	0	0	0	0	0	9
137	34.0932	1	53	27	26	2	5		5	0	1	0	0	0	0	0	0	0	1	1	1	1	1	1	1	0	0	0	0	0	50.6877	23.4986	1	2	5		1	0	0	0	0	0	0	0	0	9
138	33.863	2	52	24	28	2	5		5	0	1	0	0	0	0	0	0	0	1	1	1	1	1	1	2	0	0	0	0	0	49.5562	25.5315	1	1	5		1	0	0	1	1	0	0	0	0	8
139	33.4356	2	58	34	24	2	5		5	0	1	0	0	0	0	0	0	0	1	1	1	1	1	1	2	0	0	0	0	0	55.9068	21.5288	1	1	5		1	0	0	0	0	0	0	0	0	11
140	9.76438	2	54	51	3	2	5		5	0	1	0	0	0	0	0	0	0	1	2	1	0	1	1	1	0	0	0	0	0	51.7315	0.161644	1	1	5		1	0	0	0	0	0	0	0	0	9
141		1	41	30	11	2	2.3		3	0	1	0	0	0	0	0	0	0	0	0	0	0	0	0	0	0	0	0	0	0	38.3726	8.28767	1	2	2	29.9	1	0	0	0	0	0	0	0	0	9
142	33.4356	1	42	38	3		3		3	1	0	0	0	0	0	0	0	0	1	1	1	1	1	1	1	0	0	0	0	0	39.6712	0.805479	1	2	3	10	1	0	0	0	0	0	0	0	0	25
143	35.6055	1	35	22	12	2	5		5	0	1	0	0	0	0	0	0	0	1	2	1	0	1	1	5	0	0	0	0	0	32.0767	9.35342	1	1	5	15	1	0	0	0	0	0	0	0	0	17
144	32.4164	2	46	40	6		3		3	0	0	1	0	0	0	0	0	1	1	1	1	1	1	1	1	0	0	0	0	0	43.537	3.30959	1	2	3		1	0	0	0	0	0	0	0	0	9
145	35.7041	2	27	20	7	2	2.3		3	0	1	0	0	0	0	0	0	0	0	0	0	0	0	0	0	0	0	0	0	0	24.8575	4.38356	1	2	3		1	0	0	0	0	0	0	0	0	8
146	31.2329	1	42	32	9	2	3		3	0	1	0	0	0	0	0	0	0	1	1	1	1	0	1	5	0	0	0	0	0	39.6767	6.69863	1	2	3		1	0	0	0	0	0	0	0	0	8
147	32.9425	2	30	22	8	2	3		3	0	1	0	0	0	0	0	0	0	1	2	1	0	0	1	5	0	0	0	0	0	27.7205	5.49863	1	2	2		1	0	1	1	1	0	0	0	0	8
148	29.5562	2	36	13	22	2	5		5	0	1	0	0	0	0	0	0	0	1	1	1	1	1	1	4	0	0	0	0	0	33.5507	19.7973	1	2	5	17	1	0	0	0	0	0	0	0	0	8
149	28.0438	1	37	13	23	2	4.5		5	0	1	1	0	1	0	0	0	0	1	1	1	1	1	1	5.1	0	0	0	0	0	34.7452	20.8411	1	1	5		1	3	0	1	1	1	0	0	0	11
150	30.0164	1	59	16	42	2	5		5	0	1	0	0	0	0	0	0	0	1	1	1	1	1	1	1	0	0	0	0	0	56.8411	39.8685	1	1	5		1	1	0	1	1	0	0	0	0	10
151	29.0301	2	74	49	25	2	5		5	0	1	0	0	0	0	0	0	0	1	1	1	1	1	1	1	0	0	0	0	0	72.1589	22.874	1	2	5		1	1	0	1	1	0	0	0	0	10
152		2	55	52	2	2	3.4		3	0	1	1	0	1	0	0	0	0	0	0	0	0	0	0	0	0	0	0	0	0	52.7123	-0.0273973	1	2	2	35	1	0	0	0	0	0	0	0	0	27
153	12.0986	1	69	26	42	1	4		2	0	1	1	1	0	0	0	1	0	0	0	0	0	1	1	0	0	0	0	1	0	66.1644	39.6849	1	2	4		1	0	0	0	0	0	0	0	0	26
154	25.2822	2	48	36	12	2	3		3	0	1	0	0	0	0	0	0	0	1	1	1	1	0	1	2	0	0	0	0	0	46.1425	10.0658	1	2	2	20	1	0	0	0	0	0	0	0	0	7
155	0.789041	1	50			2	5		5	0	1	0	0	0	0	0	0	0	1	0	0	0	1	1	4	0	1	0	0	0	47.3068		1	2	5		1	0	1	1	1	0	0	0	1	15
156	0.427397	2	20	17	2	2	3		3	1	0	0	0	0	0	0	0	0	1	1	1	1	0	1	2	0	0	0	0	0	18.411	0.427397	1	2	2		1	0	0	0	0	0	0	0	0	8
157		2	40	24	15	2	2		1	0	0	1	0	0	0	0	0	0	1	1	1	1	1	1	5	0	0	0	0	0	38.0521	13.1753	1	2	4		1	0	0	0	0	0	0	0	0	5
158	25.0849	2	62	48	13	2	3		3	0	1	1	0	1	0	0	0	0	1	1	1	1	1	1	5	0	0	0	0	0	59.9397	11.1753	1	2	4		1	0	0	1	1	1	0	0	0	28
159	21.6658	2	32	26	5		3		3	0	1	0	0	0	0	0	0	0	1	1	1	1	0	1	2	0	0	0	0	0	30.2055	3.38082	1	2	2	30	1	0	0	0	0	0	0	0	0	7
160	23.1123	1	35	22	12	2	2		1	0	1	0	0	0	0	0	0	0	1	1	1	1	1	1	5	0	0	0	0	0	33.1151	10.3918	1	2	5		1	0	0	0	0	0	0	0	0	14
161	29.7205	2	41	17	24	2	3		3	0	1	0	0	0	0	0	0	0	0	0	0	0	0	0	0	0	0	0	0	0	39.0521	21.8932	1	2	2		1	0	0	0	0	0	0	0	0	8
162	27.3534	1	37	18	18	2	3		3	1	0	0	0	0	0	0	0	0	1	2	1	0	0	1	4	0	0	0	0	0	34.7123	15.9205	1	1	2		1	0	0	0	0	0	0	0	0	4
163	27.0575	1	31	17	14	2	3		3	0	0	1	0	0	0	0	0	0	0	0	0	0	1	0	0	0	0	0	0	0	29.0904	11.9973	1	2	2		1	3	0	1	1	0	0	0	0	20
164	22.8164	1	42	32	9	2	2		1	1	0	0	0	0	0	0	0	0	1	1	1	1	1	1	5	0	0	0	0	0	40.3781	7.4	1	3	3	100	1	0	0	0	0	0	0	0	0	9
165	3.87945	1	63	58	4	1	3		3	0	1	0	0	0	0	0	0	0	1	1	1	1	1	1	2	0	0	0	0	0	61.2164	2.4411	1	2	2	30	1	0	0	0	0	0	0	0	0	7
166	31.3315	2	29	23	6	2	3		3	0	1	0	0	0	0	0	0	0	0	0	0	0	1	0	0	0	0	0	0	0	26.8027	3.6	1	2	2	20	1	0	0	0	0	0	0	0	0	19
167	22.8164	1	30	22	7	2	3.4		3	0	1	1	0	1	0	0	0	0	1	1	1	1	1	1	1	0	0	0	0	0	28.3425	5.44384	1	2	2	30	1	3	0	1	1	0	0	0	0	16
168	22.5205	1	38			2	2.3		3	0	1	0	1	0	1	0	0	0	1	1	1	1	0	1	2	0	0	0	0	0	36.3397		1	2	2	30	1	3	1	1	1	0	1	0	0	13
169		2	60			2	5		5	0	1	0	0	0	0	0	0	0	0	0	0	0	1	0	0	0	0	0	0	0	58.4055		1	2	5	30	1	0	0	0	0	0	0	0	0	11
170	13.8411	1	45	37	7	2	3.4		3	0	1	1	0	1	0	0	0	0	1	2	1	0	0	1	1	0	0	0	0	0	42.8356	5.34795	1	2	2		1	0	0	0	0	0	0	0	0	9
171	23.2767	2	60	17	42	2	3.5		5	0	1	0	0	0	0	0	0	0	0	0	0	0	0	0	0	0	0	0	0	0	57.989	40.3863	1	2	2	20	1	0	0	0	0	0	0	0	0	8
172		1	30	18	12	2	2.5		5	0	1	1	0	1	0	0	0	0	0	0	0	0	1	1	0	0	0	0	1	0	28.6548	10.3726	1	2	3	20	1	0	0	0	0	0	0	0	0	9
173	22.1918	1	25	10	14	2	3.4		3	0	0	1	1	0	0	1	0	0	1	1	1	1	1	1	2	0	0	0	0	0	23.1315	12.474	1	2	2	80	1	0	0	0	0	0	0	0	0	23
174	18.4767	1	38	19	18	2	5		5	0	1	0	0	0	0	0	0	2	1	1	1	1	1	1	1	0	0	0	0	0	36.0685	16.5041	1	2	3		1	0	0	0	0	0	0	0	0	8
175	20.0219	2	62			2	3.5		5	0	1	1	0	0	0	0	0	0	1	1	1	1	1	1	5	0	0	0	0	0	60.1753		1	2	2		1	0	0	0	0	0	0	0	0	19
176	20.6795	1	51	48	2	2	3		3	0	1	0	0	0	0	0	0	0	1	1	1	1	0	1	1	0	0	0	0	0	49.3562	0.632877	1	2	2	30	1	0	0	0	0	0	0	0	0	18
177	0.756164	2	26	24	2	2	3		3	0	1	0	0	0	0	0	0	0	1	1	1	1	0	1	1	0	0	0	0	0	24.4192	0.39726	1	2	2		1	1	0	1	1	0	1	1	0	17
178	22.6192	1	39	19	20	2	2		1	0	1	0	0	0	0	0	0	0	1	2	1	0	1	1	1	0	0	0	0	0	37.5288	18.4603	1	2	3		1	0	0	0	0	0	0	0	0	18
179	15.0575	1	32			2	3		3	0	1	0	0	0	0	0	0	0	1	1	1	1	0	1	1	0	0	0	0	0	30.9699		1	1	3		1	0	0	0	0	0	0	0	0	11
180		1	49	26	22	2	5		5	0	1	0	0	0	0	0	0	0	1	1	1	1	1	1	1	0	0	0	0	0	47.6712	20.7233	1	2	5	20	1	0	0	0	0	0	0	0	0	15
181	7.36438	2	33	26	7	2	3		3	0	1	0	0	0	0	0	0	0	1	2	1	0	1	1	1	0	0	0	0	0	31.8986	5.48493	1	2	2		1	0	0	0	0	0	0	0	0	6
182	19.2986	1	47	22	25	2	3		3	0	1	0	0	0	0	0	0	0	1	1	1	1	1	1	1	1	0	0	0	0	46.1589	23.7425	2	2	3		1	1	0	1	1	1	0	0	0	15
183	2.46575	1	38	12	26	2	4		2	0	1	0	0	0	0	0	0	0	1	2	1	0	1	1	4	1	1	1	0	0	36.6603	24.5151	1	2	4	15	1	0	0	1	1	2	0	1	0	32
184		2	38			2	3		3	0	1	0	0	0	0	0	0	0	0	0	0	0	0	0	0	0	0	0	0	0	36.6822	2.52055	1	2	2	15	1	0	0	0	0	0	0	0	0	8
185	21.1397	1	32	13	19	2	4		2	0	1	0	0	0	0	0	0	0	1	2	1	0	1	1	4.5	0	0	0	0	0	30.9233	17.5644	1	1	3	30	1	0	0	0	0	0	0	0	0	36
186	21.1726	2	35	24	11	2	5		5	0	1	0	0	0	0	0	0	0	1	2	1	0	1	1	5	0	0	0	0	0	33.8658	9.57808	1	2	3		1	0	0	0	0	0	0	0	0	7
187	20.9425	1	29	25	3	2	3		3	0	0	1	1	0	0	1	0	0	1	2	1	0	1	1	1	0	0	0	0	0	27.4521	1.60822	1	2	2	10	1	0	0	0	0	0	0	0	0	6
188	18.0493	1	48	23	24	1	2.3		3	0	1	0	0	0	0	0	0	0	1	1	1	1	1	1	5	0	0	0	0	0	46.8219	22.8329	1	3	3	35	1	0	0	0	0	0	0	0	0	33
189	5.72055	2	31	20	11	1	3.4		3	0	1	0	0	0	0	0		0	1	1	1	1	1	1	2.5	0	0	0	0	0	30.1233	9.86849	1	2	2		1	0	1	1	1	0	1	0	0	9
190	16.1096	1	44	9	34	2	5		5	0	1	0	0	0	0	0	0	0	1	1	1	1	1	1	5	0	0	0	0	0	42.9616	33.0384	1	2	5		1	0	0	0	0	0	0	0	0	9
191	15.6493	2	31	20	11	2	4		2	0	0	1	0	0	0	0	0	0	1	1	1	1	1	1	8	0	0	0	0	0	30.1123	10.0411	1	2	4		1	0	0	0	0	0	0	0	0	14
192	0.164384	1	52	35	17	2	4		2	0	1	0	0	0	0	0	0	0	1	1	1	1	0	1	2	0	0	0	0	0	51.2959	16.1315	1	2	4		1	0	0	0	0	0	0	0	0	8
193	13.4137	2	68	36	32	2	5		5	0	1	1	0	0	0	0	0	0	1	1	1	1	1	1	5	0	0	0	0	0	67.7041	31.2438	1	2	5		1	0	0	0	0	0	0	0	0	13
194	18.4438	2	26	11	15	2	3		3	0	1	1	0	1	0	0	0	0	0	0	0	0	1	0	0	0	0	0	0	0	24.989	13.9589	1	2	2		1	0	0	0	0	0	0	0	0	19
195	18.4438	1	42	11	31	2	3		3	0	1	0	0	0	0	0	0	0	1	2	1	0	1	1	1.5	0	0	0	0	0	40.9205	29.8219	1	2	2		1	0	0	0	0	0	0	0	0	7
196	15.6493	1	40	7	32	2	4		2	0	0	1	0	0	0	0	0	0	1	2	1	0	1	1	1	0	0	0	0	0	38.4521	30.8384	1	1	4		1	0	0	0	0	0	0	0	0	10
197	12.4932	2	43	21	22	2	2.5		5	0	1	0	0	0	0	0	0	0	1	1	1	1	1	1	2	0	0	0	0	0	42.4959	21.2521	1	2	3		1	0	0	0	0	0	0	0	0	7
198	0.723288	2	20	15	5	2	3		3	0	1	0	0	0	0	0	0	0	1	1	1	1	0	1	2	0	0	0	0	0	19.811	4.39726	1	2	2		1	0	0	0	0	0	0	0	0	27
199	9.69863	1	50	22	28	2	3		3	0	1	0	0	0	0	0	0	0	1	1	1	1	1	1	1	0	0	0	0	0	49.8548	27.4027	1	2	2		1	0	0	0	0	0	0	0	0	7
200	7.03562	1	42	25	17	2	5		5	0	1	0	0	0	0	0	0	0	1	1	1	1	1	1	1	0	0	0	0	0	41.9425	16.7288	1	2	2		1	0	0	0	0	0	0	0	0	5
201	15.4521	2	68	48	20	2	4		2	1	0	0	0	0	0	0	0	0	0	0	0	0	1	0	0	0	0	0	0	0	67.1288	19.0603	1	3	4		1	0	0	0	0	0	0	0	0	11
202	3.05753	1	58	39	19		3		3	1	0	0	0	0	0	0	0	0	0	0	0	0	1	0	0	0	0	0	0	0	57.2466	18.1233	1	2	4	25	1	0	0	1	2	2	0	0	3	9
203	6.90411	2	42	34	7	2	3		3	0	1	1	0	1	0	0	0	0	1	1	1	1	0	1	1	0	0	0	0	0	41.2247	6.72877	1	2	2	25	1	0	0	0	0	0	0	0	0	6
204		2	50	18	32	2	4		2	0	1	0	0	0	0	0	0	0	1	2	1	0	1	1	5	0	0	0	0	0	49.3945	31.1452	1	1	4		1	0	0	0	0	0	0	0	0	8
205	2.59726	1	58	39	19	2	4		2	1	0	0	0	0	0	0	0	0	0	0	0	0	1	0	0	0	0	0	0	0	57.2849	18.1616	1	2	4		1	0	0	1	1	2	0	0	0	43
206	12.5589	2	47	34	12		4		2	0	0	1	0	0	0	0	0	0	0	0	0	0	1	0	0	0	0	0	0	0	45.863	11.0822	1	1	3		1	0	0	0	0	0	0	0	0	38
207	14.3014	1	57	32	25	2	3		3	0	1	0	0	0	0	0	0	0	1	2	1	0	1	1	1	0	0	0	0	0	56.2055	24.1836	1	3	5		1	0	0	0	0	0	0	0	0	7
208	1.4137	1	61	54	6	2	3		3	0	1	1	1	0	0	0	1	0	0	0	0	0	1	0	0	0	0	0	0	0	60.2219	5.62466	1	3	4		1	0	0	0	0	0	0	0	0	16
209	7.16712	2	57	56	1	2	3		3	0	1	0	0	0	0	0	0	0	1	1	1	1	0	1	1	0	0	0	0	0	56.874	0.342466	1	2	2	30	1	0	0	0	0	0	0	0	0	8
210		1	62	54	8	2	3		3	0	1	0	0	0	0	0	0	0	1	1	1	1	1	1	5	0	0	0	0	0	62.0192	7.83836	1	1	2		1	0	0	0	0	0	0	0	0	9
211		1	30	25	4	2	3		3	0	1	0	0	0	0	0	0	0	1	2	1	0	1	1	2	0	0	0	0	0	29.2301	3.26849	1	2	2		1	0	0	0	0	0	0	0	0	7
212	0.29589	1	37	28	9	1	3.4		3	0	1	0	0	0	0	0	0	0	1	2	1	0	1	1	1	0	0	0	0	0	36.789	8.38356	1	2	2		1	0	0	0	0	0	0	0	0	9
213	4.14247	2	50	17	32	2	2		1	0	1	0	0	0	0	0	0	0	1	1	1	1	1	1	2.5	0	0	0	0	0	49.3425	31.8575	1	2	3	100	1	1	0	0	0	0	0	0	0	5
214	10.0932	2	31	20	11	2	2		1	1	0	0	0	0	0	0	0	0	0	0	0	0	1	0	0	0	0	0	0	0	30.5753	10.5041	1	2	3	15	1	0	0	0	0	0	0	0	0	6
215	9.79726	1	57	28	28	2	5		5	0	1	0	0	0	0	0	0	0	0	0	0	0	1	0	0	0	0	0	0	0	56.1123	27.5425	1	1	5		1	1	0	1	1	1	1	1	1	26
216	5.06301	1	54	36	18	2	3		3	0	1	0	0	0	0	0	0	0	1	1	1	1	1	1	1	0	0	0	0	0	54.2548	17.8712	1	1	3		1	0	2	1	1	2	0	0	0	27
217	4.8	2	42	17	25	2	4		2	0	1	1	0	1	0	0	0	0	1	1	1	1	1	1	2	0	0	0	0	0	42.0986	24.874	1	3	4		1	0	0	0	0	0	0	0	0	34
218		1	21				2		1	0	1	0	0	0	0	0	0	0	1	1	1	1	1	1	5	0	0	0	0	0	20.8603		1	2	3	25	1	0	0	0	0	0	0	0	0	6
219	2.99178	2	65	25	40	2	4		2	0	1	0	0	0	0	0	0	0	0	0	0	0	1	1	0	0	0	0	1	0	64.9342	39.7507	1	2	4		1	0	0	0	0	0	0	0	0	14
220	2.53151	2	44	18	25	2	6		3	0	1	0	0	0	0	0	0	0	1	1	1	1	1	1	2	0	0	0	0	0	43.7808	25.1397	1	2	2		1	0	0	0	0	0	0	0	0	7
221	6.6411	2	32	21	10	2													0	0	0	0		0	0	0	0	0	0	0	31.274	9.76712	1	2	2		1	0	1	1	1	0	1	1	1	14
222	1.93973	2	22	7	14	2	6		3	0	1	1	0	1	0	0	0	0	1	1	1	1	0	1	2	0	0	0	0	0	21.6493	14.1479	1	2	1		1	0	0	0	0	0	0	0	0	100
223	74.3342	1	33	19		2	3		3	0	1	1	0	1	0	0	0	0	1	1	1	1	0	1	3	0	0	0	0	0	25.263	6.07671	1	1	2	30	1	0	0	1	1	2	0	0	0	11
224	73.9726	1	44	5		1	5		5	0	1	0	0	0	0	0	0	0	1	1	1	1	1	1	2	0	0	0	0	0	36.0603	30.1233	1	1	5	31	1	1	0	0	0	0	0	0	0	9
225	73.874	2	29	17		1	6		3	0	1	0	0	0	0	0	0	0	1	1	1	1	0	1	1	0	0	0	0	0	21.1315	4.11233	1	2	2	18	1	1	0	0	0	0	0	0	0	7
226	4.70137	2	34	33	1	2	3		3	0	1	0	0	0	0	0	0	0	0	0	0	0	0	0	0	0	0	0	0	0	34	0.967123	1	2	2		1	0	0	0	0	0	0	0	0	9
227	4.56986	2	63	57	5	2	4		2	1	0	0	0	0	0	0	0	0	0	0	0	0	0	0	0	0	0	0	0	0	62.7068	4.97808	2	1	4		1	0	0	0	0	0	0	0	0	11
228	3.8137	1	38	36	1	2	3		3	0	1	0	0	0	0	0	0	0	1	2	1	0	1	1	1	0	0	0	0	0	38.2438	1.34795	1	2	2		1	0	0	0	0	0	0	0	0	6
229	73.8411	2	52	21		1	3		3	0	1	0	0	0	0	0	0	0	1	1	1	1	1	1	1	0	0	0	0	0	44.3644	23.1288	1	2	3	68	1	0	0	1	2	2	2	1	0	13
230		1	33	15	18	2	3		3	0	1	0	0	0	0	0	0	0	0	0	0	0	0	0	0	0	0	0	0	0	33.4164	18.1151	1	2	2	25	1	0	0	0	0	0	0	0	0	5
231	73.7753	2	51	41		2	3		3	0	1	0	0	0	0	0	0	0	1	1	1	1	0	1	1	0	0	0	0	0	43.4411	2.12055	1	2	2	30	1	1	0	0	0	0	0	0	0	12
232	71.9671	2	74	57		2	3		3	0	1	0	0	0	0	0	0	0	1	1	1	1	0	1	1	1	0	0	0	0	65.789	8.27397	1	2	2	33	1	3	0	0	0	0	0	0	0	11
233		2	52	22	30	2	3		3	0	1	0	0	0	0	0	0	0	0	0	0	0	0	0	0	0	0	0	0	0	52.3616	30.1616	1	2	2		1	0	0	0	0	0	0	0	0	100
234		2	39	17		2	6		3	0	1	1	1	1	1	1	1	0	1	2	1	0	0	1	1	0	1	0	0	0			1	1	1		1	0	0	1	1.2	3	2	1	2	10
235	71.8027	1	53	19		1	5		5	0	1	1	1	1	1	1	1	0	1	1	1	1	1	1	2	0	0	0	0	0	45.0438	25.2986	1	1	5	17	1	1.2	0	0	0	0	0	0	0	11
236	74.7288	1	38	23		2	3		3	0	1	1	0	1	0	0	0	0	0	0	0	0	0	1	0	0	0	0	1	0	29.7041	6.04384	1	1	2	24	1	0	0	0	0	0	0	0	0	6
237	69.337	1	40	31		2	3		3	0	1	0	0	0	0	0	0	1	1	1	1	1	0	1	1	1	0	0	0	0	32.2959	0.487671	1	2	2	21	1	3	0	0	0	0	0	0	0	7
238	69.2055	1	73	28		1	3		3	0	1	0	0	0	0	0	0	0	1	1	1	1	1	1	1	0	1	0	0	0	65.1753	36.5233	1	1	5	40	1	1	0	0	0	0	0	0	0	14
239	69.0411	2	46	37		2	3		3	0	1	0	0	0	0	0	0	1.2	1	1	1	1	0	1	1	1	0	0	0	0	38.3397	0.512329	1	2	2	15	1	0	0	0	0	0	0	0	0	8
240	68.7123	1	54	23		2	6		3	0	1	1	0	1	0	0	0	2.3	1	1	1	1	1	1	1	0	0	0	0	0	46.3397	22.5562	1	2	2	13	1	3	0	0	0	0	0	0	0	9
241		1	74	34		1	3		3	0	1	0	0	0	0	0	0	0	0	0	0	0	0	1	0	0	0	0	1	0			1	2	2		1	0	0	1	1	2	0	0	0	7
242	72.1315	2	43	25		2	3		3	1	0	0	0	0	0	0	0	0	0	0	0	0	0	1	0	0	0	0	1	1	35.3781	10.263	1	1	1		1	0	0	0	0	0	0	0	0	7
243	67.8575	2	36	17		2	3		3	0	1	0	0	0	0	0	0	0	1	1	1	1	0	1	2	0	0	0	0	0	28.1205	10.6192	1	2	2	29	1	0	0	0	0	0	0	0	0	7
244	65.9178	1	29	16		2	3		3	0	1	0	0	0	0	0	0	0	1	1	1	1	0	1	2	0	0	0	0	0	21.3781	4.77534	1	2	2	37	1	0	0	0	0	0	0	0	0	6
245	70.3562	2	51	43		1	3		3	0	1	0	0	0	0	0	0	0	0	0	0	0	0	0	0	0	0	0	0	0	43.874	0.40274	1	1	2	63	1	1	0	0	0	0	0	0	0	7
246	69.7315	2	54	40		1	3		3	0	1	0	0	0	0	0	0	0	1	2	1	0	0	1	1	0	0	0	0	0	46.4192	5.45753	1	2	2	15	1	2	0	0	0	0	0	0	0	8
247	65.5562	2	29	15		1	6		3	0	0	1	1	0	0	1	0	0	1	1	1	1	1	1	2	0	1	0	0	0	22.0356	6.80822	1	3	2	15	1	0	0	0	0	0	0	0	0
248	64.3068	1	31			1	3		3	0	1	0	0	0	0	0	0	0	1	1	1	1	0	1	2	0	0	0	0	0	23.9233		1	2	2	18	1	1	0	0	0	0	0	0	0	8
249	63.7151	2	53	36		1	3		3	0	1	1	0	1	0	0	0	2	1	1	1	1	0	1	1	0	0	0	0	0	46.0384	9.96164	1	1	2	35	1	1	0	0	0	0	0	0	0	7
250	63.9123	1	39	20		2	3		3	0	1	0	0	0	0	0	0	0	1	1	1	1	1	1	2	0	0	0	0	0	31.9918	11.9479	1	1	1	12	1	0	0	0	0	0	0	0	0	5
251	71.0466	2	34	16		1	3		3	0	1	0	0	0	0	0	0	0	1	1	1	1	0	1	2	1	0	0	0	0	26.2877	9.35068	1	2	2	34	1	0	0	0	0	0	0	0	0	8
252	68.2849	1	49	30		1	3		3	0	1	1	0	1	0	0	0	0	1	2	1	0	0	1	1	0	0	0	0	0	41.5014	10.5836	1	3	2	32	1	0	0	0	0	0	0	0	0	7
253	69.6986	2	52	23		2	6		3	0	1	0	0	0	0	0	0	0	1	1	1	1	1	1	1	1	0	0	0	0	44.726	21.4712	1	2	4	13	1	3	0	0	0	0	0	0	0	14
254	67.6274	1	44	21		2	4		2	0	0	1	0	0	0	0	0	1	1	2	1	0	1	1	1	0	0	0	0	0	36.9973	15.6411	1	1	3	28	1	0	0	1	1	2	3	1	3	15
255	65.7863	1	52	21		1	6		3	0	1	1	1	1	1	1	1	0	0	0	0	0	0	1	0	0	0	0	0	1	44.5425	22.8	1	3	2	40	1	0	0	0	0	0	0	0	0	6
256	65.7863	2	33	21		1	3		3	0	1	0	0	0	0	0	0	0	0	0	0	0	0	0	0	0	0	0	0	0	25.5014	3.7863	1	2	2	16	1	0	0	0	0	0	0	0	0	6
257	60.8877	2	52	20		1	5		5	0	1	1	0	1	0	0	0	0	1	1	1	1	1	1	1	1	1	1	0	0	45.4603	25.2082	1	1	5	12	1	0	0	0	0	0	0	0	0	10
258	60.8548	2	45	31		2	3		3	0	1	1	1	1	1	1	1	0	1	1	1	1	1	1	1	0	0	0	0	0	37.8959	6.19726	2	2	2	40	1	1	0	0	0	0	0	0	0	24
259	65.8192	2	48			1	1		4	0	0	0	1	0	0	0	0	0	0	0	0	0	0	0	0	0	0	0	0	0	41.1452		1	2	2		1	0	0	0	0	0	0	0	0
260	64.6356	1	59	45		1	3		3	0	1	1	0	1	0	0	0	0	0	0	0	0	1	0	0	0	0	0	0	0	51.5726	5.88219	1	2	2	43	1	3	0	0	0	0	0	0	0	8
261	59.737	2	62	20		2	6		3	0	1	1	0	1	0	0	0	0	1	1	1	1	1	1	2	0	1	0	0	0	55.3288	35.3123	1	1	3	34	1	0	0	0	0	0	0	0	0	9
262	64.3397	2	53	38		2	3		3	0	1	0	0	0	0	0	0	2	1	2	1	0	0	1	1	0	0	0	0	0	46.0959	7.90959	1	2	2	15	1	1	0	0	0	0	0	0	0	8
263	59.5068	1	42	29		2	6		3	0	1	1	0	1	0	0	0	0	1	1	1	1	0	1	1	0	0	0	0	0	35.7534	6.30959	1	1	4	36	1	0	0	0	0	0	0	0	0
264	56.9753	1	34	25		2	3		3	0	1	0	0	0	0	0	0	2	1	1	1	1	0	1	4	1	1	1	0	0	27.1973	1.51781	1	2	2	24	1	1.3	0	0	0	0	0	0	0	12
265	55.1014	2	37	24		2	4		2	0	0	1	1	0	0	1	0	1	1	1	1	1	1	1	1	0	1	0	0	0	30.6247	5.67671	1	2	4	30	1	0	0	1	1	2	0	0	0	12
266	63.7151	1	57	31		1	6		3	0	1	1	0	1	0	0	0	0	1	2	1	0	1	1	1	0	0	0	0	0	50.4247	18.9699	1	1	2	70	1	3	0	1	1	2	0	0	3	5
267	54.9699	1	37	22		1	3		3	0	1	1	1	1	1	1	1	0	1	1	1	1	1	1	1	1	0	0	0	0	31.0521	8.69041	1	3	1		1	0	0	0	0	0	0	0	0	8
268	63.2877	1	73	34		1	4		2	0	1	1	1	0	0	0	1	0	0	0	0	0	1	0	0	0	0	0	0	0	65.4986	31.0137	1	1	5	29	1	3	0	1	1	2	0	0	0	15
269	53.3589	2	54	38		1	3		3	0	1	0	0	0	0	0	0	0	1	1	1	1	0	1	1	0	0	0	0	0	47.5863	8.82466	1	2	2	29	1	1.3	0	0	0	0	0	0	0	13
270	52.8329	2	26	16		1	3		3	0	1	0	0	0	0	0	0	0	1	1	1	1	0	1	1	1	0	0	0	0	20.2356	3.86575	1	2	2	28	1	1	0	0	0	0	0	0	0	8
271	62.7288	2	28	13		1	3		3	0	1	1	1	0	0	0	1	0	0	0	0	0	1	1	0	0	0	0	1	0	20.6274	7.04384	1	2	2	40	1	0	0	0	0	0	0	0	0	7
272	61.3479	2	58	35		2	5		5	0	1	0	0	0	0	0	0	2	0	0	0	0	1	0	0	0	0	0	0	0	50.7562	15.1644	1	1	3	27	1	1.3	0	1	2	2	0	0	0	9
273	53.1288	2	63	10		1	6		3	0	1	0	0	0	0	0	0	0	1	1	1	1	1	1	1	1	0	0	0	0	56.3644	45.8685	1	1	5		1	1	0	0	0	0	0	0	0	12
274	52.6027	2	50	22		2	5		5	1	0	0	0	0	0	0	0	0	1	1	1	1	1	1	1	0	0	0	0	0	43.6932	20.8959	1	1	5	25	1	1.2	0	1	2	2	0	0	0	12
275	60.8877	2	41	19		1	4		2	0	1	0	0	0	0	0	0	0	1	2	1	0	0	1	1	1	0	0	0	0	34.0055	14.2	1	2	4	18	1	0	0	0	0	0	0	0	0	9
276	52.1753	2	41	21		2	5		5	0	1	0	0	0	0	0	0	0	1	1	1	1	1	1	1	0	1	0	0	0	34.8822	12.926	1	1	5	22	1	0	0	0	0	0	0	0	0	7
277	49.4466	1	53	16		2	5		5	0	1	1	1	1	1	1	1	0	1	1	1	1	1	1	1	0	0	0	0	0	47.3973	31.1644	1	3	5	11	1	0	0	0	0	0	0	0	0	7
278	47.737	2	84	61		1	6		3	0	1	1	0	1	0	0	0	0	1	1	1	1	1	1	1	1	0	0	0	0	78.2795	16.2986	1	1	2	43	1	0	0	0	0	0	0	0	0	10
279	58.2247	2	32	22		2	3		3	0	1	0	0	0	0	0	0	0	0	0	0	0	1	1	0	0	0	0	0	1	25.8712	3.41644	1	2	2	20	1	0	0	0	0	0	0	0	0	8
280	58.0932	2	67	48		1	3		3	0	1	1	0	1	0	0	0	0	1	2	1	0	1	1	1	0	0	0	0	0	60.1068	11.4329	1	1	5	26	1	0	0	0	0	0	0	0	0	8
281	57.0411	2	30	21		1	3		3	0	1	0	0	0	0	0	0	0	1	2	1	0	0	1	1	0	0	0	0	0	23.1178	1.51233	1	2	2	21	1	0	0	0	0	0	0	0	0	7
282	44.8767	2	58	24		1	5		5	0	1	0	0	0	0	0	0	0	1	1	1	1	1	1	1	0	0	0	0	0	52.3288	27.5425	1	2	5	13	1	3	0	0	0	0	0	0	0	11
283	56.3507	1	69	19		1	5		5	0	1	1	0	1	0	0	0	0	1	2	1	0	1	1	1	1	0	0	0	0	62.2904	42.5973	1	1	5	40	1	0	0	1	1	2	0	0	2	18
284	55.4301	1	48			1	2		1	0	1	0	0	0	0	0	0	0	0	0	0	0	1	1	0	0	0	0	1	0	42.1151	42.674	1	1	2	60	1	0	0	1	1.2	2	2	1	0	14
285	55.3644	1	63	19		1	3		3	0	1	0	0	0	0	0	0	0	0	0	0	0	1	1	0	0	0	0	1	0	56.4521	36.6767	1	1	5	17	1	0	0	0	0	0	0	0	0	10
286	55.2	2	41	20		1	3		3	0	1	0	0	0	0	0	0	0	0	0	0	0	0	1	0	0	0	0	1	0	34.2411	13.674	1	2	2	35	1	0	0	0	0	0	0	0	0	8
287	55.1014	1	37	23		1	3		3	0	1	1	1	1	1	1	1	0	1	2	1	0	1	1	1	1	0	0	0	0	30.3288	6.67671	1	1	2	20	1	1.3	0	0	0	0	0	0	0	12
288		1	42	20		1	5		5	0	0	1	1	0	0	1	0	0	1	1	1	1	1	1	1	0	0	0	0	0			1	1	5		1	1	0	0	0	0	0	0	0	10
289	42.5753	1	89	74		1	5		5	0	1	0	0	0	0	0	0	0	1	1	1	1	1	1	1	0	0	0	0	0	83.4192	8.72329	1	1	3	20	1	1	0	0	0	0	0	0	0	17
290	54.2466	2	54	29		1	3		3	0	1	0	0	0	0	0	0	0	0	0	0	0	0	1	0	0	0	0	1	0	47.4027	17.7562	1	2	2	25	1	1	0	0	0	0	0	0	0	8
291	53.8521	1	66	56		1	3		3	0	1	0	0	0	0	0	0	0	0	0	0	0	0	1	0	0	0	0	1	0	59.4822	2.77808	1	2	2	45	1	0	0	0	0	0	0	0	0	7
292		2	34	12		1	3		3	0	1	0	0	0	0	0	0	0	1	1	1	1	0	1	2	0	0	0	0	0			1	2	2	20	1	1	0	0	0	0	0	0	0	8
293		1	34	17		1	5		5	0	0	1	0	0	0	0	0	0	1	1	1	1	1	1	2	0	0	0	0	0			1	2	3	30	1	0	0	0	0	0	0	0	0	3
294		2	37	13		1	3		3	0	1	0	0	0	0	0	0	0	1	1	1	1	0	1	2	0	1	0	0	0			1	2	2	35	1	0	0	0	0	0	0	0	0	9
295		1	33	17		1	3		3	0	1	0	0	0	0	0	0	0	1	1	1	1	0	1	1.6	0	0	0	0	0			1	2	2		1	0	0	0	0	0	0	0	0	6
296	52.7014	1	56	21		2	6		3	0	1	1	1	1	1	1	1	0	1	2	1	0	1	1	1	0	0	0	0	0	49.6192	27.8932	1	1	2	21	1	1.2	0	0	0	0	0	0	0	10
297	52.7014	2	64	39		1	5		5	0	1	0	0	0	0	0	0	0	0	0	0	0	1	0	0	0	0	0	0	0	57.5699	17.8849	1	1	5	18	1	3	0	0	0	0	0	0	0	8
298		2	38	29		1	7		2	0	0	1	0	0	0	0	0	0	1	1	1	1	1	1	2	0	0	0	0	0			1	2	1		1	0	0	0	0	0	0	0	0	1
299	52.6685	1	56	38		2	4		2	0	1	0	1	0	1	0	0	0	1	2	1	0	1	1	1	1	1	1	0	0	49.411	10.8822	1	3	3	40	1	0	0	0	0	0	0	0	0	11
300	52.4055	2	33	23		1	3		3	0	1	0	0	0	0	0	0	0	1	2	1	0	0	1	1	1	0	0	0	0	26.9068	2.89863	1	2	2	21	1	0	0	0	0	0	0	0	0	9
301	52.1096	2	65	17		1	6		3	0	1	1	0	1	0	0	0	0	0	0	0	0	1	0	0	0	0	0	0	0	59.063	41.9507	1	1	4	49	1	1	0	0	0	0	0	0	0	16
302		1	34	15		1	5		5	0	1	0	0	0	0	0	0	0	1	1	1	1	1	1	2	1	0	0	0	0			1	3	3	10	1	0	0	0	0	0	0	0	0	8
303	51.7479	2	36	13		2	3		3	0	1	0	0	0	0	0	0	0	0	0	0	0	0	0	0	0	0	0	0	0	29.4877	15.9644	1	2	2	23	1	0	0	0	0	0	0	0	0	18
304	50.4	2	59	37		1	5		5	0	1	0	0	0	0	0	0	0	1	2	1	0	1	1	5	0	0	0	0	0	53.3863	16.0767	1	1	2	40	1	2	0	1	2	2	0	0	0	7
305		1	57	12		1	6		3	0	1	0	0	0	0	0	0	0	1	1	1	1	1	1	2	0	0	0	0	0			1	1	2	40	1	0	0	1	2	1	0	0	0	9
306		1	61	33		2	3		3	0	1	0	0	0	0	0	0	2.3	1	1	1	1	1	1	2	0	0	0	0	0			1	3	2	30	1	0	0	0	0	0	0	0	0	10
307	40.8658	2	45	24		2	5		5	0	1	0	0	0	0	0	0	0	1	2	1	0	1	1	1	0	0	0	0	0	40.1589	15.8685	1	1	5	12	1	0	0	1	2	2	3	1	3	9
308		1	41	30		1	3		3	0	1	0	0	0	0	0	0	0	1	1	1	1	0	1	1	0	0	0	0	0			1	2	2	25	1	0	0	0	0	0	0	0	0	9
309		2	51	18		1	1		4	0	1	1	1	1	1	1	1	0	1	1	1	1	1	1	2	0	0	0	0	0			1	1	1		1	0	0	0	0	0	0	0	0	9
310	47.8685	2	62	28	33	2	3		3	0	1	1	0	0	0	0	0	0	1	1	1	1	1	1	1	0	0	0	0	0	57.8712	29.3863	1	2	4		1	0	0	1	1	0	1	0	1	53
311	42.5425	2	51	35		1	3		3	0	1	0	0	0	0	0	0	0	1	2	1	0	1	1	4	0	0	0	0	0	45.926	10.726	1	1	2	28	1	0	0	0	0	0	0	0	0	15
312	41.7534	1	56	25		2	5		5	0	1	0	0	0	0	0	0	0	0	0	0	0	1	1	0	0	0	0	1	0	51.2795	25.8027	1	1	5	30	1	1	0	1	2	2	2	1	1	11
313	55.1671	1	28	14		2	6		3	0	1	0	0	0	0	0	0	0	1	2	1	0	1	1	1	1	0	0	0	0	21.8247	7.67397	1	1	2	40	1	0	0	1	2	0	3	0	3	9
314	42.5425	1	47	43	4	1	4		2	1	0	0	0	0	0	0	0	0	1	1	1	1	0	1	1	0	0	0	0	0	43.9041	0.405479	1	2	4	29.5	1	0	0	1	1	0	1	0	1	13
315		2	42	15		2	5		5	0	1	1	0	1	0	0	0	0	0	0	0	0	1	1	0	0	0	0	0	1			1	1	5	65	1	0	0	1	1.2	2	3	1	1	28
316		2	33	23		2	3		3	0	1	0	0	0	0	0	0	0	0	0	0	0	0	1	0	0	0	0	1	0			2	1	3	53	1	0	0	0	0	0	0	0	0	13
317		1	39	21		1	5		5	1	0	0	0	0	0	0	0	0	0	0	0	0	1	1	2	0	0	0	0	0			2	2	1		1	0	0	0	0	0	0	0	0	3
318	30.411	1	48	20	27	2	4.5		5	0	1	1	0	1	0	0	0	0	1	1	1	1	1	1	5	0	0	0	0	0	45.3808	24.7397	1	2	4		1	1	0	1	1	0	1	0	1	17
319		2	36	26		2	3		3	0	1	0	0	0	0	0	0	1	1	2	1	0	0	1	1	1	0	0	0	0			1	2	1		1	0	0	0	0	0	0	0	0	1
320	63.9452	1	36	18		1	4		2	0	1	0	0	0	0	0	0	0	1	1	1	1	0	1	1	0	0	0	0	0	28.6137	9.94247	1	2	1		1	0	0	1	1	2	1	1	1	20
321		1	34	18		1	6		3	0	1	0	0	0	0	0	0	0	1	2	1	0	1	1	1	1	0	0	0	0			1	1	3	25	1	0	0	0	0	0	0	0	0	9
322	65.4575	2	39	22		2	5		5	0	0	1	1	0	0	1	0	1	1	1	1	1	1	1	4	0	0	0	0	0	31.4548	8.81644	1	1	1	15	1	0	0	1	1	2	0	0	1	27
323	53.0959	1	29	18		2	6		3	0	1	0	0	0	0	0	0	0	1	1	1	1	0	1	2	0	0	0	0	0	22.7041	3.84384	1	2	4	27	1	0	0	0	0	0	0	0	1	8
324		1	36	24		1	2		1	0	1	0	0	0	0	0	0	0	1	2	1	0	1	1	1	1	0	0	0	0			1	1	3	45	1	0	0	0	0	0	0	0	0	9
325		2	47	21		2	3		3	0	1	1	0	1	0	0	0	2	1	2	1	0	0	1	1	0	0	0	0	0			1	3	2	50	1	0	0	0	0	0	0	0	0	10
326		2	48	19		1	3		3	0	1	1	0	1	0	0	0	0	0	0	0	0	0	0	0	0	0	0	0	0			1	1	2	40	1	0	0	0	0	0	0	0	0	10
327	26.9918	1	39	20	18	2	4		2	1	0	0	0	0	0	0	0	0	1	1	1	1	1	1	5	0	0	0	0	0	34.2575	13.263	1	2	4		1	0	0	1	1	0	1	0	2	15
328	68.4493	2	50	21		1	5		5	0	1	0	0	0	0	0	0	0	1	1	1	1	1	1	1	0	0	0	0	0	42.4603	20.5753	1	1	5	40	1	0	0	1	1	0	2	0	2.3	11
329	75.8137	2	30	19	10					0	1	0	0	0	0	0	0	0	1	1	1	1	1	1	4	0	0	0	0	0	23.6055	4.01918	1	1	2		1	1	0	1	2	1	1	1	3	68
330	72.2959	2	59	35	23					0	0	1	0	0	0	0	0	0	1	1	1	1	1	1	2	0	0	0	0	0	52.7753	17.2301	1	1	3		1	3	0	1	1	2	0	0	3	28
331	60.2301	1	40	19		2	5		5	0	1	1	1	1	1	1	1	0	1	1	1	1	1	1	1	0	1	0	0	0	32.9315	13.2548	1	1	5	11	1	1	0	1	1	2	0	0	3	30
332		1	72	51		2	3		3	0	1	0	0	0	0	0	0	2	1	2	1	0	0	1	1	0	0	0	0	0			1	2	2	35	1	0	0	0	0	0	0	0	0	10
333		2	35	27		2	3		3	0	1	1	0	1	0	0	0	0	0	0	0	0	0	1	0	0	0	0	1	0			1	2	2	25	1	0	0	0	0	0	0	0	0	9
334	71.9014	1	74	65		1	4		2	0	1	0	0	0	0	0	0	0	1	2	1	0	0	1	1	0	0	0	0	0	66.0822	0.273973	1	2	4		1	3	0	0	0	0	0	0	0	7
