# Supplementary material for: Safety of perioperative treatment with biologics in patients with inflammatory bowel disease undergoing bowel surgery: Experience from a large urban center
Source: PLoS One. 2024 Jan 18;19(1):e0290887. doi: 10.1371/journal.pone.0290887 (PMC10796016; doi:10.1371/journal.pone.0290887)
Supplement: S2 Data — (XLSX) [file pone.0290887.s002.xlsx]

## Sheet: UC patient cohort
Patient number	Follow up (months)	1=male 2=female	Age (years)	age at first diagnosis (years)	Age at index surgery (years)	Disease duration till surgery (years)	Disease activity at date of surgery, 1=remission/mild disease activity, 2=moderate/severe disease activity > 4 times per day diarrhea, systemic involvement of IBD)	Disease location , 1 = c.ascendens 2=c.transversum 3=c.descendens 4=sigmoid, 5=Rectum 6=Pancolitis 7=Anastomosis 8=more than one location	Montreal classification (E1=ulcerative proctitis, E2=left sided colitis, distal colitis, E3=extensive colitis, pancolitis)	Backwash Ileitis, 0=yes 1=no	Extraintestinal Manifestations, 0=no 1= EIM_skin (Pyoderma gangenosum, Erythema nodosum), 2=EIM_MS, (arthralgia), 3= EIM_Liver (primary sclerosing cholangitis), 4= >1 EIM	Pre-operative treatment with biologics, 0=no 1=yes)	Time period between last biologic treatment and index surgery (1= < 1 month, 2= > 1 month and less than 3 months before surgery)	Time period between last biologic treatment and index surgery less than 3 months (1 = yes, 0 = no)	Time period between last biologic treatment and index surgery less than 4 weeks (1 = yes, 0 = no)	IBD related surgeries before index surgery, 0=no 1=yes)	Medical treatment at date of surgery 0= no 1=yes)	Biologic treatment, 1=Infliximab, 2=Adalimumab, 3=Vedolizumab, 4=Golimumab, 5=Ustekinumab, 6=Tofacitinib, 7=Ozanimod, 8=Filgotinib, 9=mehr als eine Biologika Therapie)	Medical treatment, ONLY corticosterids or budesonide, 0=no 1=yes,	Medical treatment, ONLY immunosuppression, thiopurines or MTX 0=no 1=yes	Concomitant treatment with corticosteroids, biologics AND corticosteroid treatment, 0=no 1=yes	Concomitant treatment with immunosuppressives, biologics AND immunosuppression treatment, 0=no 1=yes	Combination treatment, biologic treatment, immunosuppressive treatment AND corticosteroids , 0=n 1=yes	Corticosteroid treatment and immunosuppression, 0=no 1=yes	Surgeon , 1=Prof. Dr. Heitland, 2=Prof. Dr. Bader, 3=Dr. Huber, 4=Dr. Al Mahdi, 5=Dr. Hahn, 6=Dr. Rimkus 7= Dr. Vollmann 8= Aryan	Surgical timing, elective staged=1, urgent, emergent=2	Surgical approach; 1=open, 2=laparoscopic, 3=convertion, laparoscopic to open	Surgery, 0=no, 1=bowel resection, 2=proctocolectomy, 3=rectum resection, 4=segmental colon resection, 5=rectum extirpation, 6=Ileocolic resection, 7=segmental small bowel resection	Anastomosis created , 0=no 1=yes	J-Pouch , 0=no, 1=yes,	length of resected bowel segment (cm)	intestinal paralysis , 0=no 1 =yes	Nausea , 0=no 1=yes	Elevated inflammatory parameters, 0=no 1 = yes	Allg Komplikationen 0=nein 1 = ja, Allgemeine Komplikation postoperativ	Timepoint with occurrence of complicatinos, 1 =K_early, within 10 days postoperatively) 2= K_late, within 3 months postoperatively)	Complications within more than one timepoint > 1 timepoint 0=no 1 =yes	K_Major, 0= no, 1=suture insufficiency, 2=abscess formation, 3=both	K_Minor, 0= no, 1=Infection, 2=impaired wound healing, 3=both	K_Major&Minor 0=no 1 =yes	Re- surgery (re surgery because of complications within 3 months postoperatively)0=nein ,1 = ReOP early (less than 10 days postOP), 2 = ReOP late (less than 3 months postOP)	Duration of hospitalization (days)
1	77.6877	1	75.3699	51.8164	68.8959	17.0795	2	6	3	0	0	0				1	1	1	0	0	1	0	0	0	3	1	2	7	0	0	14	0	0	0	0	0	0	0	0	0	0	3
2	77.6548	1	39.8055	21.2548	33.3342	12.0795	2	6	3	0	0	1	2	1		0	1	1	0	0	0	0	0	0	1	1	2	2	1	1		0	0	0	0	0	0	0	0	0	0	11
3	77.1945	2	69.4767	32.9151	63.0438	30.1288	2	6	3	0	0	0	0	0	0	0	1	0	1	0	0	0	0	0	2	1	2	2	1	1		0	0	1	1	0	0	0	0	0	0	14
4	71.9014	2	53.8959	32.3452	47.9041	15.5589	2	8	3	0	0	1	1		1	0	1	3	0	0	1	0	0	0	2	1	2	2	1	1	90	0	0	0	0	0	0	0	0	0	0	19
5	71.6712	2	46.5918	25.0411	40.6192	15.5781	2	6	3	0	0	1	2	1		0	1	4	0	0	0	0	0	0	2	1	2	2	1	1		0	0	0	1	1	0	1	0	0	1	28
6	71.0137	2	33.4055	22.8603	27.4877	4.6274	2	6	3	0	0	0	0	0	0	0	0	0	0	0	0	0	0	0	1	1	2	2	1	1		0	0	0	0	0	0	0	0	0	0	9
7	71.0137	1	47.2932	41.3342	41.3753	0.0410959	2	3	2	0	0	1	1		1	0	1	1	0	0	1	0	0	0	2	1	2	1	1	0		0	0	1	1	1	0	1	0	0	1	17
8	67.0685	1	31.926	13.3753	26.337	12.9616	2	6	3	0	2	1	2	1		0	1	3	0	0	1	0	0	0	2	1	2	2	1	1		0	0	0	1	1	0	0	0	0	0	9
9	65.2932	1	40.389	26.8438	34.9479	8.10411	2	8	3	0	0	1	2	1		0	1	4	0	0	1	0	0	0	1	1	2	2	1	0		0	0	0	0	0	0	0	0	0	0	12
10	64.1425	2	39.9699	23.4219	34.6247	11.2027	2	8	3	0	0	1	2	1		0	1	1	0	0	0	0	0	0	1	1	2	2	1	1	111	0	0	0	0	0	0	0	0	0	0	13
11	63.1233	2	28.2603	17.7151	23	5.28493	2	6	3	0	0	1	1		1	0	1	3	0	0	1	0	0	0	4	1	2	2	1	0	60	0	0	0	0	0	0	0	0	0	0	36
12	62.4658	1	63.0219	41.4712	57.8164	16.3452	2	8	3	0	0	1	2	1		1	1	1	0	0	0	0	0	0	1	1	1	2	0	0		0	0	0	0	0	0	0	0	0	0	20
13	62.0384	1	55.2301	49.0192	50.0603	1.0411	2	6	3	0	0	1	1		1	0	1	1	0	0	1	0	0	0	1	1	2	2	0	0		0	0	0	0	0	0	0	0	0	0	11
14	60.526	1	36.6603	25.1151	31.6164	6.50137	2	8	3	0	0	1	2	1		0	1	1	0	0	0	0	0	0	4	1	2	2	1	0		0	0	0	0	0	0	0	0	0	0	20
15	60.4932	1	59.4219	50.8795	54.3808	3.50137	2	6	3	0	0	0	0	0	0	0	0	0	0	0	0	0	0	0	1	1	2	2	0	0		0	0	0	0	0	0	0	0	0	0	19
16	60.1644	1	32.7041	16.1562	27.6904	11.5342	2	8	3	0	0	0	0	0	0	1	0	0	0	0	0	0	0	0	1	1	1	7	1	0		0	0	0	0	0	0	0	0	0	0	13
17	59.0137	2	28.2603	17.7151	23.3425	5.6274	2	6	3	0	0	1	1		1	1	1	3	0	0	1	0	0	0	4	1	2	2	1	1		0	0	0	0	0	0	0	0	0	0	20
18	58.389	1	55.2301	49.0192	50.3644	1.34521	2	6	3	0	0	1	1		1	1	1	1	0	0	1	0	0	0	1	1	1	7	0	0		0	0	0	0	0	0	0	0	0	0	14
19	58.3562	1	22.4247	16.6329	17.5616	0.928767	2	8	3	0	0	1	1		1	0	1	2	0	0	0	0	0	0	2	1	2	2	0	0		0	0	0	0	0	0	0	0	0	0	8
20	57.9288	1	54.2712	38.9699	49.4438	10.474	2	6	3	0	0	0	0	0	0	0	0	0	0	0	0	0	0	0	1	1	2	2	0	0	55	0	0	0	0	0	0	0	0	0	0	19
21	57.6986	2	25.1726	16.6301	20.3644	3.73425	1	6	3	0	0	0	0	0	0	0	0	0	0	0	0	0	0	0	2	1	2	2	1	1	7	0	0	1	1	0	0	0	0	0	0	13
22	57.2055	1	43.0137	28.4658	38.2466	9.78082	1	8	3	0	0	0	0	0	0	0	1	0	1	0	0	0	0	0	1	1	2	4	0	0		0	0	0	0	0	0	0	0	0	0	9
23	55.8575	2	53.811	27.2548	49.1562	21.9014	1			0	0	0	0	0	0	1	0	0	0	0	0	0	0	0	1	1	2	7	0	0		0	0	0	0	0	0	0	0	0	0	28
24	53.7863	2	49.9562	17.3973	45.474	28.0767	1	1	2	0	0	0	0	0	0	0	0	0	0	0	0	0	0	0	4	1	2	4	1	0		0	0	0	0	0	0	0	0	0	0	20
25	53.4904	1	74.6219	65.9945	70.1644	4.16986				0	0	0	0	0	0	1	0	0	0	0	0	0	0	0	1	1	2	7	1	0		0	0	0	0	0	0	0	0	0	0	14
26	52.8	1	47.2932	19.737	42.8932	23.1562		3	2	0	0	0	0	0	0	1	0	0	0	0	0	0	0	0	2	1	1	2	0	0		1	1	1	1	1	0	0	0	0	0	21
27	52.8	1	52.5726	35.0247	48.1726	13.1479	2	7		0	0	0	0	0	0	1	0	0	0	0	0	0	0	0	1	1	1	1	0	0		0	0	0	0	0	0	0	0	0	0	29
28	51.7808	1	66.9863	61.4466	62.6712	1.22466	2	6	3	0	0	1	2	1		0	1	1	0	0	0	0	0	0	4	1	2	2	0	0		0	0	0	0	0	0	0	0	0	0	34
29	51.7151	2	79.1836	64.6356	74.874	10.2384	1	1	2			0	0	0	0	0	0	0	0	0	0	0	0	0	4	1	2	4	1	0		0	0	0	0	0	0	0	0	0	0	9
30	51.7151	2	44.263	26.7151	39.9534	13.2384	2	1	2	0	0	1	1		1	0	1	1	0	0	0	0	0	0	2	1	2	2	1	1	80	0	0	0	0	0	0	0	0	0	0	31
31	51.2548	1	53.8192	47.2767	49.5479	2.27123	2	3	2	0	0	1	1		1	0	1	3	0	0	0	1	0	0	2	1	2	2	0	0		0	0	0	0	0	0	0	0	0	0	23
32	50.7945	2	36.5452		32.3123		2			0	0	0	0	0	0	0	0	0	0	0	0	0	0	0	2	1	2	2	1	1		0	0	0	0	0	0	0	0	0	0	33
33	48.6575	2	36.5452		32.4904		2			0	0	0	0	0	0	0	0	0	0	0	0	0	0	0	2	1	1	7	0	0		0	0	0	0	0	0	0	0	0	0	17
34	45.9288	2	53.1425	39.5973	49.3151	9.71781	2	2	2	0	0	1	2	1		0	1	1	0	0	0	0	0	0	2	1	2	2	0	0	20	0	0	0	0	0	0	0	0	0	0	15
35	45.9288	2	30.5068	21.9644	26.6795	4.71507	2	1	2	0	0	1	1		1	0	1	3	0	0	1	0	0	0	4	1	2	2	0	0		0	0	0	0	0	0	0	0	0	0	23
36	45.5014	1	56.5918	35.0411	52.8	17.7589	2	3	2	0	0	1	1		1	0	1	5	0	0	0	0	0	0	4	1	2	2	0	0		0	0	0	0	0	0	0	0	0	0	30
37	45.3041	1	57.9836	39.4329	54.2082	14.7753				0	0	0	0	0	0	1	0	0	0	0	0	0	0	0	5	1	1	3	0	0		0	0	0	0	0	0	0	0	0	0	17
38	45.2712	2	55.9534		52.1808						0	0	0	0	0	1	0	0	0	0	0	0	0	0	2	1	1	3	0	0	10	0	0	0	0	0	0	0	0	0	0	18
39	44.5808	2	38.274	23.726	34.5589	10.8329	2	8	3	0	0	1	1		1	0	1	6	0	0	0	0	0	0	2	1	2	2	0	0	72	0	0	0	0	0	0	0	0	0	0	11
40	44.3507	1	51.3945	26.8411	47.6986	20.8575				0	0	0	0	0	0	0	1	0	1	0	0	0	0	0	2	1	2	2	0	0	105	0	0	0	0	0	0	0	0	0	0	31
41	44.3507	1	58.8384	49.4575	55.1425	5.68493		3	2	0	0	1	1		1	0	1	6	0	0	0	0	0	0	2	1	2	2	0	0		0	0	0	0	0	0	0	0	0	0	31
42	43.2658	1	66.9863	61.4466	63.3808	1.93425	2	6	3	0	0	1	2	1		0	1	1	0	0	0	0	0	0	4	1	2	2	0	0	8	0	0	0	0	0	0	0	0	0	0	21
43	45.0411	2	23.2137	17.7589	19.4603	1.70137				1	0	0	0	0	0	0	0	0	0	0	0	0	0	0	2	1	2	2	0	0	47	0	0	0	0	0	0	0	0	0	0	15
44	43.2	2	23.2137	17.7589	19.6137	1.85479				1	0	0	0	0	0	1	0	0	0	0	0	0	0	0	2	1	2	2	1	1		0	0	0	0	0	0	0	0	0	0	12
45	42.2795	2	38.274	23.726	34.7507	11.0247	2	8	3	0	0	1	1		1	1	1	1	0	0	0	0	0	0	2	1	2	2	1	1		0	0	0	0	0	0	0	0	0	0	7
46	41.8192	1	58.8384	49.4575	55.3534	5.89589		3	2	0	0	1	1		1	0	1	1	0	0	0	0	0	0	2	1	2	7	0	0		0	0	0	0	0	0	0	0	0	0	5
47	41.8192	2	30.5068	21.9644	27.0219	5.05753	2	1	2	0	0	1	1		1	0	1	1	0	0	0	0	0	0	4	1	2	7	1	1		0	0	0	0	0	0	0	0	0	0	11
48	40.8986	2	38.274	23.726	34.8658	11.1397	2	8	3	0	0	0	0	0	0	1	0	0	0	0	0	0	0	0	4	1	2	7	1	0		0	0	0	0	0	0	0	0	0	0	14
49	40.0767	2	58.0055	28.4493	54.6658	26.2164						0	0	0	0	1	0	0	0	0	0	0	0	0	6	1	1	7	1	0		0	0	0	0	0	0	0	0	0	0	24
50	39.9452	1	54.5726	38.0247	51.2438	13.2192	2	5	1	0	0	0	0	0	0	0	0	0	0	0	0	0	0	0	5	1	1	2	1	0		0	0	0	0	0	0	0	0	0	0	23
51	36.7233	2	80.1068	76.5671	77.0466	0.479452	2	8	3	0	0	1	1		1	0	1	1	0	0	0	0	0	0	2	1	2	2	1	1		0	0	0	0	0	0	0	0	0	0	21
52	36.6247	2	41.6795	38.3014	38.6274	0.326027	2			1	0	0	0	0	0	0	0	0	0	0	0	0	0	0	4	1	2	4	0	0		0	0	0	0	0	0	0	0	0	0	34
53	36.2301	2	29.1151	13.5671	26.0959	12.5288	2	8	3	1	0	0	0	0	0	0	1	0	1	0	0	0	0	0	2	1	2	2	1	0		0	0	0	0	0	0	0	0	0	0	22
54	35.5397	1	60.9562	43.4082	57.9945	14.5863		6	3	0	0	1	2	1		0	1	1	0	0	1	0	0	0	4	1	2	2	0	0	55	0	0	0	0	0	0	0	0	0	0	9
55	32.3178	2	41.6795	38.3014	38.9863	0.684932	2			1	0	0	0	0	0	1	0	0	0	0	0	0	0	0	4	1	2	7	1	1		0	0	0	0	0	0	0	0	0	0	8
56	31.8575	1	60.9562	43.4082	58.3014	14.8932	1	6	3	0	0	0	0	0	0	1	0	0	0	0	0	0	0	0	4	1	2	2	1	1		0	0	0	0	0	0	0	0	0	0	9
57	31.8247	2	29.1151	13.5671	26.463	12.8959	2	8	3	1	0	0	0	0	0	0	1	0	1	0	0	0	0	0	4	1	2	7	1	1		0	0	0	0	0	0	0	0	0	0	7
58	31.6274	1	50.3699	17.811	47.7342	29.9233		8	3	0	0	0	0	0	0	1	0	0	0	0	0	0	0	0	4	1	2	4	1	0		0	0	0	0	0	0	0	0	0	0	8
59	31.2658	2	25.0219	16.8932	22.4164	5.52329	2	6	3	0	2	1	2	1		0	1	3	0	0	0	0	0	0	2	1	2	2	1	1		0	0	0	0	0	0	0	0	0	0	10
60	26.5973	1	83.0137	56.4575	80.7973	24.3397	2			0	0	1	2	1		0	1	3	0	0	0	0	0	0	7	1	3	7	1	0		1	0	0	1	0	0	0	0	0	0	14
61	25.4795	2	28.2438	23.7041	26.1205	2.41644	2			0	0	1	2	1		0	1	5	0	0	0	0	0	0	4	1	2	4	1	0		0	0	0	0	0	0	0	0	0	0	8
62	23.4082	1	60.1945	37.6411	58.2438	20.6027				0	0	0	0	0	0	0	0	0	0	0	0	0	0	0	2	1	2	2	1	1		0	0	0	0	0	0	0	0	0	0	11
63	23.3425	1	56.5671	36.0164	54.6219	18.6055						0	0	0	0	0	0	0	0	0	0	0	0	0	2	1	2	2	1	1		0	1	0	1	1	0	1	1	1	0	31
64	23.1123	2	36.8384	14.2849	34.9123	20.6274						1	2	1		0	1	5	0	0	0	0	0	0	4	1	2	2	1	1		0	0	0	0	0	0	0	0	0	0	13
65	23.0795	1	82.389	34.8192	80.4658	45.6466	2	5	1	0	0	0	0	0	0	0	0	0	0	0	0	0	0	0	5	1	2	3	1	0		0	0	0	0	0	0	0	0	0	0	8
66	19.726	2	53.2438	51.5397	51.6	0.060274	1	3	2	0	0	0	0	0	0	0	0	0	0	0	0	0	0	0	2	1	2	4	1	0		0	0	0	0	0	0	0	0	0	0	10
67	19.2	1	61.6521	53.1096	60.0521	6.94247	1	8	3	0	0	1	2	1		0	1	1	0	0	0	0	0	0	5	1	3	4	1	0		0	0	0	0	0	0	0	0	0	0	8
68	18.1808	1	37.5507	22.0027	36.0356	14.0329	2	3	2	0	0	0	0	0	0	0	1	0	1	0	0	0	0	0	2	1	2	4	0	0		0	1	0	1	0	0	0	0	0	0	13
69	17.1288	1	56.6027	30.0466	55.1753	25.1288					0	1	2	1		1	1	1	0	0	0	0	0	0	5	1	2	2	0	0		0	0	1	1	0	0	0	0	0	0	15
70	16.9973	1	32.6877	14.137	31.2712	17.1342		8	3	1	0	0	0	0	0	0	0	0	0	0	0	0	0	0	2	1	2	4	0	0		0	0	0	0	0	0	0	0	0	0	7
71	16.4712	2	45.3479	35.8055	43.9753	8.16986		3	2	0	0	1	2	1		0	1	2.3	0	0	0	1	0	0	7	1	2	4	0	0		0	1	0	1	0	0	0	0	0	0	21
72	11.9342	2	55.9918	52.4521	54.9973	2.54521	2			0	0	1	2	1		0	1	2	0	0	0	0	0	0	2	1	2	2	1	1		0	0	0	0	0	0	0	0	0	0	12
73	10.5205	2	55.9918	52.4521	55.1151	2.66301				0	0	0	0	0	0	1	0	0	0	0	0	0	0	0	8	1	2	7	0	0		0	0	1	1	0	0	0	0	0	0	11
74	9.83014	1	27.0603	14.5151	26.2411	11.726		2	2	1	0	0	0	0	0	0	0	0	0	0	0	0	0	0	2	1	2	4	0	0		0	0	0	0	0	0	0	0	0	0	9
75	7.06849	1	31.2767	25.737	30.6877	4.95068				0	0	1	2	1		0	1	1	0	0	0	1	0	0	2	1	2	4	0	0		0	0	0	0	0	0	0	0	0	0	8
76	6.96986	1	37.8877	28.3452	37.3068	8.96164				0	0	1	1		1	0	1	3	0	0	0	0	0	0	2	1	2	4	1	0		0	0	0	0	0	0	0	0	0	0	6
77	6.14795	1	27.0603	14.5151	26.5479	12.0329		2	2	1	0	0	0	0	0	0	0	0	0	0	0	0	0	0	5	1	2	5	0	1		0	1	0	1	0	0	0	0	0	0	11
78	5.85205	2	44.9863	35.4438	44.4986	9.05479		6	3	0	0	1	2	1		0	1	4	0	0	0	0	0	0	2	1	2	4	0	0		0	0	0	0	0	0	0	0	0	0	8
79	101.063	2	42.8384	20.2849	34.4164	14.1315	2	6	3	0	0	1	2	1		0	1	1	0	0	0	1	0	0	2	1	2	2	1	1	74	0	0	0	1	1	0	0	2	0	0	18
80	99.4849	1	28.474	13.926	20.1836	6.25753	2	6	3	0	0	0	0	0	0	0	1	0	1	0	0	0	0	0	1	1	2	2	1	1	98	0	1	0	1	2	0	0	2	0	0	8
81	99.3534	1	60.0959	19.5315	51.8164	32.2849	2	6	3	1	3	0	0	0	0	0	0	0	0	0	0	0	0	0	1	1	1	2	1	1	90	0	0	0	1	2	0	1	0	0	0	8
82	98.7945	1	58.4575	34.9041	50.2247	15.3205	1	5	1	0	0	0	0	0	0	0	1	0	1	0	0	0	0	0	2	1	2	2	1	0	98	0	0	1	1	2	0	3	0	0	1	13
83	96.3288	1	35.3397	15.789	27.3123	11.5233	2	6	3	0	1	1	1		1	0	1	2	0	0	0	1	0	0	1	1	2	2	1	1	80	1	0	0	1	1	0	3	0	0	1	21
84	95.3425	2	56.4548	32.9014	48.5096	15.6082	2	6	3	0	0	0	0	0	0	0	1	0	1	0	0	0	0	0	2	1	2	2	1	1	91.5	0	1	1	1	0	0	0	0	0	0	11
85	94.6192	2	75.0685	62.5233	67.1836	4.66027	2	6	3	1	0	1	1		1	0	1	2	0	0	0	0	0	0	2	1	2	2	1	1	61.5	0	0	0	0	0	0	0	0	0	0	8
86	93.9945	2	42.1808	13.6247	34.3479	20.7233	1	6	3	0	0	1	1		1	0	1	3	0	0	0	0	0	0	2	1	2	2	1	1	60	0	0	0	0	0	0	0	0	0	0	10
87	93.9945	1	33.6712	14.1205	25.8384	11.7178	1	6	3	0	0	1	1		1	0	1	1.9	0	0	1	0	0	0	2	2	1	1	1	0	89	1	0	0	1	0	0	0	0	0	0	21
88	93.5342	2	38.0192	20.4712	30.2247	9.75342	2	6	3	0	0	0	0	0	0	0	1	0	1	0	0	0	0	0	2	1	2	2	1	0	113	0	0	0	0	0	0	0	0	0	0
89	93.0082	2	45.8219	23.2685	38.0712	14.8027	1	6	3	0	0	1	1		1	0	1	1	0	0	1	0	0	0	2	1	2	2	1	0	73	0	0	0	1	1	0	3	2	1	1	26
90	92.4493	2	46.6767	30.1288	38.9726	8.84384	1	5	1	0	0	0	0	0	0	1	1	0	1	0	0	0	0	0	1	1	1	3	1	0	9.8	0	0	0	0	0	0	0	0	0	0	10
91	91.2	1	67.4959	47.9452	59.8959	11.9507	1	6	3	0	0	0	0	0	0	0	1	0	0	0	0	0	0	1	2	1	1	2	1	1	100	0	0	0	0	0	0	0	0	0	0	8
92	87.5836	2	61.6356	27.074	54.337	27.263	1	6	3	0	0	1	2	1		1	1	1	0	0	0	0	0	0	2	1	2	2	1	0	84	0	0	0	0	0	0	0	0	0	0	9
93	84.3616	1	26.7589	13.2137	19.7288	6.51507	2	6	3	1	0	1	2	1		0	1	1	0	0	0	1	0	0	2	1	2	2	1	1	70	0	1	0	1	1	0	1	0	0	2	9
94	84.0658	1	65.8658	15.2932	58.8603	43.5671	1	2	2	0	1.2	0	0	0	0	0	0	0	0	0	0	0	0	0	1	1	2	2	1	1	72	0	0	1	1	0	0	0	0	0	0	18
95	82.5534	2	32.1863	16.6384	25.3068	8.66849	2	6	3	0	0	1	1		1	0	1	4	0	0	0	0	0	0	1	2	2	4	1	0	75	0	0	0	0	0	0	0	0	0	0	11
96	81.6329	1	33.7863	25.2438	26.9836	1.73973	2	6	3	0	0	1	2	1		0	1	1	0	0	1	0	0	0	1	1	2	2	1	0	82	0	0	0	1	1	0	0	1	0	0	11
97	79.989	1	41.4411	24.8932	34.7753	9.88219	2	6	3	1	0	1	1		1	0	1	4	0	0	1	0	0	0	1	1	2	2	1	1	94	0	0	0	0	0	0	0	0	0	0	10
98	79.2986	1	73.8329	63.2877	67.2247	3.93699	2	6	3	0	0	0	0	0	0	0	1	0	1	0	0	0	0	0	1	1	2	2	1	0	115	0	0	0	1	2	0	0	2	0	0	9
99	78.0822	2	36.4466	24.9014	29.9397	5.03836	2	6	3	0	0	1	2	1		0	1	3	0	0	0	0	0	0	1	1	2	2	1	1	81	0	0	0	0	0	0	0	0	0	0	11
100	70.8164	1	36.1014	9.54521	30.2	20.6548	1	6	3	0	0	0	0	0	0	1	0	0	0	0	0	0	0	0	1	1	1	3	1	0		0	0	0	0	0	0	0	0	0	0	2
101	70.0603	1	79.0822	70.5397	73.2438	2.70411	1	8	3	0	0	1	1		1	0	1	2	0	0	0	0	0	0	1	1	2	3	1	0		0	0	0	0	0	0	0	0	0	0	12
102	67.8247	1	52.063	34.5151	46.411	11.8959	1	7		0	1	1	1		1	1	1	1	0	0	0	0	0	0	1	1	3	3	1	1	26	1	1	0	1	1	0	1	3	1	1	49
103	98.5315	1	35.3589	24.8137	27.1479	2.33425	1	6	3	0	0	0	0	0	0	1	0	0	0	0	0	0	0	0	1	1	1	3	1	1		0	0	0	1	1	0	0	2	0	0	11
104	91.2986	1	43.0082	20.4548	35.4	14.9452	1	6	3	1	3	1	1		1	0	1	2	0	0	1	0	0	0	2	1	2	2	1	1	90	0	0	0	1	1	0	2	0	0	0	23
105	87.3205	2	39.1288	26.5836	31.8521	5.26849	1	8	3	0	0	0	0	0	0	0	1	0	1	0	0	0	0	0	2	1	2	2	1	1	65	0	0	1	1	2	0	2	0	0	2	12
106	79.1014	1	42.6301	34.0877	36.0384	1.95068	1	6	3	0	0	1	1		1	0	1	1	0	0	1	0	0	0	1	2	1	2	1	1	93	0	0	0	0	0	0	0	0	0	0	10
107	100.734	2	70.3699	59.8247	61.9753	2.15068	2	6	3	0	0	0	0	0	0	0	0	0	0	0	0	0	0	0	1	1	2	2	1	0	73.5	0	0	1	1	0	0	0	0	0	0	14
108	77.9507	2	60.2055	25.6438	53.7096	28.0658	1	8	3	0	0	1	1		1	0	1	1	0	0	0	1	0	0	1	1	2	2	1	1	93	0	0	1	1	0	0	0	0	0	0	15
109	112.964	2	40.7616	27.2164	31.3479	4.13151	2	3	2		0	1	1		1	0	1	2	0	0	1	1	1	0	3	1	1	2	1	1		0	0	0	1	2	0	2	0	0	2	11
110	110.104	2	41.9452	29.4	32.7699	3.36986	1	6	3	0	0	1	2	1		1	1	1	0	0	0	0	0	0	3	1	1	7	1	0	10	0	0	0	0	0	0	0	0	0	0	10
111	106.422	1	75.3699	51.8164	66.5014	14.6849	2	6	3	0	0	1	2	1		0	1	1	0	0	1	0	0	0	3	1	1	2	1	1		0	0	0	0	0	0	0	0	0	0	14
112	106.389	2	48.8164	23.263	39.9507	16.6877	2	6	3		0	1	1		1	1	1	2	0	0	1	0	0	0	3	1	1	2	1	0	34	1	0	0	1	0	0	0	0	0	1	14
113	79.726	1	72.5863	22.0137	65.9425	43.9288	1	4	2	0	0	1	1		1	1	1	2	0	0	0	1	0	0	1	1	2	1	1	0	29	0	0	0	0	0	0	0	0	0	0	8
